# Supplementary material for: Sampling frequency matters: mapping of the healthy infants' gut microbiome during the first year of life
Source: Curr Res Microb Sci. 2025 Sep 9;9:100470. doi: 10.1016/j.crmicr.2025.100470 (PMC12466160; doi:10.1016/j.crmicr.2025.100470)
Supplement: Supplementary file 15 [file mmc15.xlsx]

## Sheet: Table S3
Table S3. Coefficients of variation of various alpha diversity indices and relative abundances of different genera measured within each week of the first year of life of infant A.
Week	Number of samples measured in a given week	Coefficients of variation [%] of alpha diversity				Coefficients of variation [%] of relative abundances of bacterial genus
		Chao1	Pielou_e_CV [%]	Shannon_CV[%]	Simpson_CV[%]	Bacteria_Actinobacteria_Actinobacteria_Actinomycetales_Actinomycetaceae_Actinomyces	Bacteria_Actinobacteria_Actinobacteria_Bifidobacteriales_Bifidobacteriaceae_Bifidobacterium	Bacteria_Actinobacteria_Actinobacteria_Corynebacteriales_Corynebacteriaceae_Corynebacterium.1	Bacteria_Actinobacteria_Actinobacteria_Micrococcales_Micrococcaceae_Rothia	Bacteria_Actinobacteria_Actinobacteria_Propionibacteriales_Propionibacteriaceae_Cutibacterium	Bacteria_Actinobacteria_Coriobacteriia_Coriobacteriales_Coriobacteriaceae_Collinsella	Bacteria_Actinobacteria_Coriobacteriia_Coriobacteriales_Eggerthellaceae_Eggerthella	Bacteria_Actinobacteria_Coriobacteriia_Coriobacteriales_Eggerthellaceae_Senegalimassilia	Bacteria_Actinobacteria_Coriobacteriia_Coriobacteriales_Eggerthellaceae_Slackia	Bacteria_Bacteroidetes_Bacteroidia_Bacteroidales_Bacteroidaceae_Bacteroides	Bacteria_Bacteroidetes_Bacteroidia_Bacteroidales_Dysgonomonadaceae_Dysgonomonas	Bacteria_Bacteroidetes_Bacteroidia_Bacteroidales_Prevotellaceae_Prevotella	Bacteria_Bacteroidetes_Bacteroidia_Bacteroidales_Rikenellaceae_Alistipes	Bacteria_Bacteroidetes_Bacteroidia_Bacteroidales_Tannerellaceae_Parabacteroides	Bacteria_Firmicutes_Bacilli_Bacillales_Family.XI_Gemella	Bacteria_Firmicutes_Bacilli_Bacillales_Staphylococcaceae_Staphylococcus	Bacteria_Firmicutes_Bacilli_Lactobacillales_Carnobacteriaceae_Granulicatella	Bacteria_Firmicutes_Bacilli_Lactobacillales_Enterococcaceae_Enterococcus	Bacteria_Firmicutes_Bacilli_Lactobacillales_Lactobacillaceae_Lactobacillus	Bacteria_Firmicutes_Bacilli_Lactobacillales_Leuconostocaceae_Leuconostoc	Bacteria_Firmicutes_Bacilli_Lactobacillales_Streptococcaceae_Streptococcus	Bacteria_Firmicutes_Clostridia_Clostridiales_Clostridiaceae.1_Clostridium.sensu.stricto.1	Bacteria_Firmicutes_Clostridia_Clostridiales_Lachnospiraceae_Anaerostipes	Bacteria_Firmicutes_Clostridia_Clostridiales_Lachnospiraceae_Blautia	Bacteria_Firmicutes_Clostridia_Clostridiales_Lachnospiraceae_Hungatella	Bacteria_Firmicutes_Clostridia_Clostridiales_Lachnospiraceae_Lachnoclostridium	Bacteria_Firmicutes_Clostridia_Clostridiales_Lachnospiraceae_Lachnoclostridium.5	Bacteria_Firmicutes_Clostridia_Clostridiales_Lachnospiraceae_Lachnospira	Bacteria_Firmicutes_Clostridia_Clostridiales_Lachnospiraceae_Lachnospiraceae.UCG.008	Bacteria_Firmicutes_Clostridia_Clostridiales_Lachnospiraceae_Roseburia	Bacteria_Firmicutes_Clostridia_Clostridiales_Lachnospiraceae_Unassigned	Bacteria_Firmicutes_Clostridia_Clostridiales_Lachnospiraceae_.Ruminococcus..gnavus.group	Bacteria_Firmicutes_Clostridia_Clostridiales_Lachnospiraceae_uncultured	Bacteria_Firmicutes_Clostridia_Clostridiales_Peptostreptococcaceae_Clostridioides	Bacteria_Firmicutes_Clostridia_Clostridiales_Peptostreptococcaceae_Romboutsia	Bacteria_Firmicutes_Clostridia_Clostridiales_Peptostreptococcaceae_Terrisporobacter	Bacteria_Firmicutes_Clostridia_Clostridiales_Peptostreptococcaceae_uncultured	Bacteria_Firmicutes_Clostridia_Clostridiales_Ruminococcaceae_Butyricicoccus	Bacteria_Firmicutes_Clostridia_Clostridiales_Ruminococcaceae_Faecalibacterium	Bacteria_Firmicutes_Clostridia_Clostridiales_Ruminococcaceae_Flavonifractor	Bacteria_Firmicutes_Clostridia_Clostridiales_Ruminococcaceae_Ruminiclostridium.5	Bacteria_Firmicutes_Clostridia_Clostridiales_Ruminococcaceae_Subdoligranulum	Bacteria_Firmicutes_Clostridia_Clostridiales_Ruminococcaceae_UBA1819	Bacteria_Firmicutes_Erysipelotrichia_Erysipelotrichales_Erysipelotrichaceae_Catenibacterium
1	4	73.1796	23.0384	47.0214	29.4895	200	42.4451	NA	185.372	200	117.515	NA	NA	125.18	186.576	200	NA	NA	120.401	200	169.777	NA	200	200	NA	83.6835	184.529	NA	115.493	NA	NA	NA	NA	NA	NA	NA	189.95	NA	NA	NA	NA	185.808	NA	NA	NA	124	NA	NA	NA
2	7	21.6674	13.3469	12.6482	13.1208	NA	15.9394	74.0792	32.059	168.702	239.263	NA	264.575	224.502	145.437	NA	NA	264.575	185.909	144.261	31.6863	NA	264.575	NA	NA	121.58	173.568	NA	264.575	NA	NA	NA	NA	NA	NA	264.575	140.13	NA	NA	NA	NA	NA	NA	264.575	NA	212.031	NA	NA	264.575
3	7	26.1985	8.03588	9.19209	8.43253	264.575	14.0932	100.121	65.3765	203.457	NA	NA	NA	NA	53.681	NA	NA	NA	99.5996	160.244	57.5297	NA	176.312	264.575	NA	60.022	NA	NA	NA	NA	NA	NA	NA	NA	NA	NA	127.565	NA	NA	NA	NA	NA	NA	264.575	NA	NA	NA	NA	NA
4	4	13.5087	10.937	10.9477	10.2239	NA	14.5904	73.2377	85.391	200	NA	NA	NA	NA	31.6025	NA	NA	NA	62.1104	121.274	27.5528	NA	NA	186.354	NA	77.1949	200	NA	NA	NA	NA	NA	NA	NA	NA	NA	93.9067	NA	NA	NA	NA	NA	NA	NA	NA	NA	NA	NA	NA
5	7	38.5908	10.9953	20.7505	12.281	149.443	47.7292	54.1171	192.45	170.961	NA	NA	NA	264.575	90.3256	NA	NA	NA	151.129	257.945	54.0973	NA	NA	75.4571	NA	155.744	NA	NA	NA	NA	NA	NA	NA	NA	NA	NA	185.202	NA	NA	NA	NA	NA	NA	NA	NA	NA	NA	NA	NA
6	7	22.7018	13.8214	13.5528	9.97621	65.0806	16.512	47.4195	49.9473	NA	NA	NA	NA	NA	41.844	NA	NA	NA	112.861	127.652	67.7984	NA	264.575	79.4679	NA	62.7718	NA	NA	NA	NA	NA	NA	NA	NA	NA	NA	83.077	NA	NA	NA	NA	NA	NA	NA	NA	NA	NA	NA	NA
7	4	8.40523	6.80581	8.28723	5.91187	30.8253	10.4775	64.358	43.2715	NA	NA	NA	NA	NA	10.5371	NA	200	NA	134.768	200	17.9548	NA	200	7.83442	NA	65.0352	NA	NA	NA	NA	NA	NA	NA	NA	NA	NA	45.7119	NA	NA	NA	NA	NA	NA	NA	NA	NA	NA	NA	NA
8	5	4.9547	15.8693	17.3999	10.2102	86.4831	23.167	116.753	53.9483	NA	223.607	NA	NA	NA	75.2641	NA	NA	NA	130.03	NA	39.502	NA	108.795	83.8004	NA	64.561	NA	NA	NA	NA	NA	NA	NA	NA	NA	NA	146.282	NA	NA	NA	NA	NA	NA	NA	NA	NA	NA	NA	NA
9	6	5.87668	13.4775	12.6558	7.11918	55.778	16.2107	157.766	59.8671	244.949	NA	NA	NA	NA	70.4234	NA	NA	NA	98.1333	NA	64.01	NA	87.232	66.3865	NA	75.4233	NA	NA	NA	NA	NA	NA	NA	NA	NA	NA	98.0384	NA	NA	NA	NA	NA	NA	NA	NA	NA	NA	NA	NA
10	6	8.41775	5.79204	6.09423	2.94837	71.3283	13.2871	88.1454	116.068	174.081	NA	NA	NA	NA	65.501	NA	NA	NA	69.899	244.949	86.1668	NA	110.584	41.6551	NA	72.9376	NA	NA	NA	NA	NA	NA	NA	NA	NA	NA	176.485	NA	NA	NA	NA	NA	NA	NA	NA	NA	NA	NA	NA
11	6	10.2515	9.86004	10.0977	5.80141	95.8838	20.3945	207.324	89.5041	158.499	NA	NA	NA	NA	48.6086	NA	NA	NA	99.3993	78.3514	85.7204	NA	94.4153	54.9144	NA	35.1153	NA	NA	NA	NA	NA	NA	NA	NA	NA	NA	124.788	NA	NA	NA	NA	NA	NA	NA	NA	NA	NA	NA	NA
12	7	9.37606	7.95912	7.90511	3.85077	80.7634	19.9965	94.044	85.9182	NA	NA	NA	NA	NA	79.5143	NA	NA	NA	210.186	55.4438	51.1354	NA	71.251	66.6881	NA	58.8195	NA	NA	NA	NA	NA	NA	NA	NA	NA	NA	69.4135	NA	NA	NA	NA	264.575	NA	NA	NA	NA	NA	NA	NA
13	6	7.71938	8.67434	9.93565	6.15679	52.6938	21.6241	67.8378	46.4088	244.949	NA	NA	NA	NA	75.0637	NA	NA	NA	126.003	80.9002	47.6682	NA	59.5704	76.9371	NA	59.9249	NA	NA	244.949	NA	NA	NA	NA	NA	NA	NA	50.8488	NA	NA	NA	NA	NA	NA	NA	NA	NA	NA	NA	NA
14	7	23.3543	8.36216	8.51279	4.72111	56.6858	12.3235	95.2972	48.1931	193.002	NA	NA	NA	NA	140.436	NA	NA	NA	264.575	95.7467	57.7121	NA	99.3201	94.3072	NA	61.4561	NA	NA	264.575	NA	NA	NA	NA	NA	NA	NA	145.569	NA	NA	NA	NA	NA	NA	264.575	NA	NA	NA	NA	NA
15	7	14.7716	10.8764	9.88032	9.46034	86.2684	12.7977	127.34	45.8191	NA	NA	NA	NA	NA	116.013	NA	NA	NA	NA	56.7533	49.3518	NA	88.4408	64.0608	NA	58.4623	NA	NA	NA	NA	NA	NA	NA	NA	NA	NA	105.455	NA	NA	NA	NA	NA	NA	NA	NA	NA	NA	NA	NA
16	7	20.6237	11.8256	17.8348	12.1482	65.1538	16.3911	162.976	67.8713	NA	NA	NA	NA	NA	199.598	NA	NA	NA	264.575	60.9308	72.6994	NA	98.4565	44.6874	NA	94.4983	101.013	NA	264.575	NA	NA	NA	NA	NA	NA	NA	108.001	NA	NA	NA	NA	NA	NA	NA	NA	NA	NA	NA	NA
17	5	21.6868	15.4165	21.9742	16.6051	61.4916	21.633	223.607	34.0749	NA	NA	NA	NA	NA	88.9512	NA	NA	NA	NA	58.1595	30.4874	NA	148.942	81.5681	NA	80.7779	170.315	NA	NA	NA	NA	NA	NA	NA	NA	NA	213.478	NA	NA	NA	NA	223.607	NA	NA	NA	NA	NA	NA	NA
18	7	25.9932	14.7428	19.8746	16.7013	43.4908	16.7489	160.846	31.1664	153.346	NA	NA	NA	NA	129.203	NA	191.219	NA	264.575	124.931	53.9869	NA	75.2816	76.4674	NA	52.3558	250.097	NA	NA	NA	NA	NA	NA	NA	NA	NA	149.658	NA	NA	NA	NA	NA	NA	NA	NA	NA	NA	NA	NA
19	6	11.991	12.2001	13.1946	12.759	38.3484	12.9932	140.749	18.9258	156.094	NA	NA	NA	NA	81.8874	NA	NA	NA	244.949	68.9189	50.382	174.252	89.4998	141.245	NA	45.1418	138.14	NA	NA	NA	NA	NA	NA	NA	NA	NA	35.5389	NA	NA	NA	NA	NA	NA	244.949	NA	NA	NA	NA	NA
20	4	17.2928	4.78445	9.68965	5.82198	30.9831	14.1496	200	38.5602	200	NA	NA	NA	NA	57.6471	NA	174.253	NA	NA	69.7204	52.5746	57.5191	142.736	77.4397	NA	53.988	102.924	NA	NA	NA	NA	NA	NA	NA	NA	NA	96.1037	NA	NA	NA	NA	200	NA	NA	NA	NA	NA	NA	NA
21	6	19.9577	9.28201	14.694	7.35148	37.1863	12.7979	244.949	67.3542	91.9294	NA	NA	NA	NA	148.062	NA	164.005	NA	244.949	82.8337	47.5743	244.949	143.352	69.2878	NA	60.6069	203.512	NA	NA	NA	NA	NA	NA	NA	NA	NA	202.726	NA	NA	NA	NA	176.435	NA	NA	NA	NA	NA	NA	NA
22	7	23.4963	11.486	15.6784	7.41908	42.0825	20.1804	NA	98.915	NA	178.669	NA	NA	NA	119.12	NA	NA	NA	173.15	91.954	75.5095	NA	95.7413	63.4527	NA	51.574	171.165	NA	264.575	NA	NA	NA	NA	NA	NA	NA	205.312	NA	NA	NA	NA	264.575	NA	NA	NA	NA	NA	NA	NA
23	4	16.2052	13.3935	17.2871	9.378	148.836	29.6787	NA	172.247	190.681	200	NA	NA	NA	186.164	146.843	NA	NA	200	95.5582	70.8076	NA	105.289	158.392	NA	152.51	148.28	NA	NA	NA	NA	NA	NA	NA	NA	NA	102.621	NA	NA	NA	NA	188.556	NA	NA	NA	NA	NA	NA	NA
24	2	NA	NA	NA	NA	NA	NA	NA	NA	NA	NA	NA	NA	NA	NA	NA	NA	NA	NA	NA	NA	NA	NA	NA	NA	NA	NA	NA	NA	NA	NA	NA	NA	NA	NA	NA	NA	NA	NA	NA	NA	NA	NA	NA	NA	NA	NA	NA	NA
25	1	NA	NA	NA	NA	NA	NA	NA	NA	NA	NA	NA	NA	NA	NA	NA	NA	NA	NA	NA	NA	NA	NA	NA	NA	NA	NA	NA	NA	NA	NA	NA	NA	NA	NA	NA	NA	NA	NA	NA	NA	NA	NA	NA	NA	NA	NA	NA	NA
26	2	NA	NA	NA	NA	NA	NA	NA	NA	NA	NA	NA	NA	NA	NA	NA	NA	NA	NA	NA	NA	NA	NA	NA	NA	NA	NA	NA	NA	NA	NA	NA	NA	NA	NA	NA	NA	NA	NA	NA	NA	NA	NA	NA	NA	NA	NA	NA	NA
27	1	NA	NA	NA	NA	NA	NA	NA	NA	NA	NA	NA	NA	NA	NA	NA	NA	NA	NA	NA	NA	NA	NA	NA	NA	NA	NA	NA	NA	NA	NA	NA	NA	NA	NA	NA	NA	NA	NA	NA	NA	NA	NA	NA	NA	NA	NA	NA	NA
28	3	13.0386	6.77488	5.69029	1.67135	114.18	9.90509	NA	173.205	NA	2.11932	NA	NA	14.4237	45.9681	120.944	136.113	NA	173.205	NA	86.6072	NA	56.5923	102.213	NA	144.699	56.0946	NA	NA	NA	NA	NA	36.9286	NA	NA	NA	38.2461	NA	NA	NA	NA	67.2092	NA	173.205	53.8922	57.4829	NA	NA	47.8982
29	3	13.255	1.37089	4.5542	1.13393	37.5171	29.1853	NA	173.205	NA	18.7564	NA	NA	17.1346	60.3083	111.313	NA	NA	NA	173.205	106.803	NA	26.539	110.962	NA	114.12	173.205	173.205	NA	NA	NA	NA	41.2355	NA	NA	NA	56.566	NA	NA	NA	NA	52.1514	NA	NA	31.1531	93.145	NA	NA	48.9944
30	5	27.0106	4.37586	8.93978	2.32581	75.0954	28.0984	NA	139.942	NA	42.9212	NA	223.607	34.3834	43.8128	121.228	223.607	NA	97.2579	223.607	153.878	NA	54.8537	72.6465	NA	90.267	183.671	130.607	223.607	223.607	223.607	NA	56.3898	223.607	NA	223.607	62.9901	223.607	NA	223.607	223.607	169.975	223.607	223.607	102.767	62.1203	223.607	NA	62.8996
31	5	11.535	11.9752	13.1019	7.17298	60.2541	19.2596	NA	79.1183	NA	57.0027	NA	NA	79.2602	137.09	NA	223.607	NA	223.607	223.607	102.009	NA	111.935	103.878	223.607	62.0517	188.707	138.806	197.493	NA	NA	NA	178.909	NA	NA	NA	107.772	NA	NA	223.607	NA	142.326	NA	NA	141.744	47.5098	NA	NA	70.4013
32	6	13.9033	7.87319	6.26085	4.22751	150.305	26.6567	NA	97.7571	244.949	57.3101	NA	NA	60.6356	56.1174	157.888	131.394	NA	244.949	244.949	199.397	244.949	95.8237	106.747	141.093	162.378	83.0025	156.115	63.2964	NA	NA	NA	89.3916	NA	NA	NA	214.001	NA	NA	244.949	244.949	92.3934	NA	244.949	108.127	47.3846	NA	NA	88.8566
33	5	19.9251	2.86915	5.11018	0.942719	154.493	34.5217	NA	137.011	223.607	44.8523	NA	NA	46.0844	92.2659	193.265	223.607	NA	200.254	178.636	93.8126	NA	40.5279	161.827	138.144	96.5604	127.057	168.91	72.4834	NA	NA	NA	90.3887	NA	NA	NA	174.304	NA	NA	141.363	223.607	82.1503	NA	NA	108.504	35.8284	NA	NA	70.2224
34	4	15.6099	12.1792	15.7369	7.11147	59.2006	31.6766	NA	103.363	NA	38.9741	NA	NA	15.658	67.8065	200	NA	NA	115.551	200	56.5053	NA	92.8472	177.962	173.423	88.2633	184.866	100.417	66.1921	NA	NA	NA	107.643	NA	NA	NA	55.7532	NA	NA	191.266	200	168.792	NA	NA	116.64	90.5436	NA	NA	84.684
35	5	5.3996	4.19558	4.93292	1.74266	123.175	31.3674	NA	118.972	NA	48.2943	NA	NA	57.098	61.8403	150.738	223.607	NA	85.1525	223.607	87.2065	223.607	78.8839	128.145	170.834	73.2781	69.9663	91.1089	109.752	NA	NA	NA	203.108	NA	NA	NA	77.2687	NA	NA	183.398	NA	117.638	NA	223.607	190.011	116.943	NA	NA	64.7365
36	4	17.6504	7.25667	8.87778	4.11959	64.4851	37.7258	NA	200	NA	55.6192	NA	NA	21.7352	122.645	NA	200	NA	NA	NA	120.191	NA	77.3886	71.0602	200	21.2734	34.8453	54.6543	35.5259	NA	NA	200	51.191	NA	NA	200	75.6149	NA	200	113.853	NA	101.645	NA	NA	78.4659	68.9415	NA	NA	70.0739
37	5	16.3837	2.63639	6.60723	2.24745	84.5828	15.9722	NA	101.775	NA	71.9806	NA	NA	29.2928	74.9819	NA	NA	NA	134.316	223.607	125.383	122.555	62.3639	126.34	191.783	105.2	43.3189	85.8743	26.3231	NA	NA	NA	73.6339	NA	NA	83.6658	67.6752	NA	137.924	103.822	223.607	74.36	NA	NA	96.2047	95.6636	NA	NA	73.5742
38	5	8.64046	7.54267	9.35864	3.5494	129.994	55.0101	NA	223.607	NA	50.9829	NA	NA	59.3194	75.9396	165.32	149.585	NA	128.025	NA	168.58	NA	116.973	96.2328	208.927	84.7752	111.932	104.552	101.555	NA	185.945	147.291	131.656	NA	NA	70.9854	63.147	NA	181.19	223.607	108.958	80.9251	NA	NA	185.985	77.1123	NA	NA	69.6693
39	5	8.83989	2.55374	4.55083	1.46653	71.5127	41.1705	NA	223.607	223.607	59.916	162.144	NA	40.6422	45.3142	223.607	111.641	NA	144.836	NA	223.607	NA	44.8419	162.326	155.248	88.8948	101.513	28.5153	23.8209	113.677	120.821	107.316	34.7163	NA	NA	66.3711	52.9247	NA	161.915	198.754	161.082	108.338	NA	NA	76.692	116.496	223.607	223.607	61.9557
40	4	16.8238	4.85083	8.81445	3.63123	63.5954	10.3272	NA	NA	NA	28.4395	72.5535	NA	20.6398	83.1121	NA	200	NA	94.157	NA	161.847	119.994	50.5873	33.5387	54.3064	18.1417	39.3408	28.2642	52.2053	95.0723	129.109	NA	74.7715	NA	NA	53.599	61.6445	NA	200	100.433	127.352	70.646	NA	NA	97.758	70.4748	NA	200	86.1404
41	4	5.23894	7.41783	7.49963	3.03914	52.4745	30.0964	NA	116.54	NA	44.1687	121.661	NA	34.5744	67.8455	NA	NA	NA	69.8906	NA	115.525	200	30.6558	115.327	163.947	102.097	62.2885	36.9103	43.2546	52.8867	200	NA	102.017	NA	NA	53.5817	27.041	NA	72.4342	127.033	147.273	88.0547	NA	NA	136.364	139.515	200	NA	108.397
42	2	NA	NA	NA	NA	NA	NA	NA	NA	NA	NA	NA	NA	NA	NA	NA	NA	NA	NA	NA	NA	NA	NA	NA	NA	NA	NA	NA	NA	NA	NA	NA	NA	NA	NA	NA	NA	NA	NA	NA	NA	NA	NA	NA	NA	NA	NA	NA	NA
43	4	22.621	5.8333	11.153	3.38291	29.0723	24.8172	NA	116.735	NA	29.0925	NA	NA	34.3859	147.646	NA	126.469	NA	200	NA	119.097	NA	87.296	55.1122	70.419	50.68	46.6221	42.2477	52.4166	200	200	NA	127.942	NA	NA	105.535	95.5883	NA	200	91.3076	148.594	66.7126	NA	NA	118.458	39.0834	NA	200	79.4703
44	4	15.134	5.68535	7.08159	3.70926	34.8813	16.0195	118.17	NA	NA	23.3802	117.06	200	34.3654	68.0542	NA	121.898	NA	NA	NA	143.024	NA	77.5245	38.7515	94.6178	54.38	82.654	14.9392	53.4235	132.064	124.321	NA	69.4453	NA	NA	37.5695	28.2879	NA	NA	154.259	NA	29.8575	NA	NA	79.405	200	NA	200	66.4237
45	3	24.9112	4.26135	9.59891	2.84914	61.0407	37.1944	NA	NA	NA	26.0032	173.205	46.1478	31.7288	87.2806	NA	173.205	173.205	93.6219	NA	88.6562	NA	14.0543	40.8853	NA	59.1453	98.5694	34.9329	35.9359	100.517	86.8864	173.205	61.2441	NA	NA	19.6992	36.6214	NA	111.575	86.445	NA	18.5144	NA	NA	88.2816	47.5253	87.2513	71.8541	21.0338
46	5	10.2919	2.90738	2.47326	1.17923	103.84	28.3931	NA	174.764	NA	45.4631	184.256	38.3476	16.3274	40.8111	NA	152.975	89.1999	63.2095	NA	171.12	NA	31.6538	106.639	164.601	143.065	134.208	33.343	34.5923	50.8656	115.158	NA	26.9318	NA	NA	26.1474	38.0673	NA	171.108	136.285	162.874	113.32	NA	NA	55.9207	64.5943	NA	68.0228	31.3762
47	5	26.0538	8.15749	15.4215	4.67412	61.98	55.1229	223.607	223.607	NA	49.2357	NA	30.7926	36.8252	79.5264	NA	NA	134.245	138.942	223.607	223.607	NA	70.3713	25.46	101.97	140.707	82.5638	48.4134	38.1632	202.075	202.562	NA	95.2521	NA	NA	52.5727	52.4539	NA	NA	182.769	223.607	60.3456	NA	NA	132.149	94.8939	223.607	223.607	72.2265
48	4	9.93279	3.50105	1.76414	0.860589	39.6427	18.5491	NA	200	NA	13.5213	NA	36.6388	39.1171	54.2723	NA	NA	92.5552	109.059	NA	200	NA	37.5437	131.199	NA	44.241	96.7623	38.2526	42.2852	74.9694	113.041	NA	40.3633	NA	NA	52.5935	80.0149	200	200	105.377	148.511	107.363	80.5957	93.3583	44.3201	76.8746	189.096	121.354	58.79
49	4	24.216	2.23475	8.30522	1.72685	63.3298	30.5121	200	200	NA	35.0351	119.244	28.7376	60.6103	78.3117	200	NA	164.649	107.249	NA	200	NA	71.3476	200	167.227	98.8945	99.0014	60.2886	35.4523	86.7638	116.293	NA	59.0596	200	NA	11.4692	18.8144	NA	200	101.003	181.065	64.0826	67.6407	200	109.785	115.361	48.5334	200	67.5819
50	3	17.5124	4.53626	3.11363	0.445819	51.8086	8.73294	NA	115.418	NA	20.5837	94.9254	39.2524	65.3533	56.6015	173.205	NA	97.9814	120.455	NA	113.659	NA	103.191	173.205	173.205	79.6151	49.553	38.2053	23.6679	91.1663	61.6402	NA	55.957	48.2516	NA	24.562	48.683	148.726	110.141	113.774	120.617	98.332	63.2734	100.199	51.5721	75.963	11.0581	NA	50.6692
51	5	13.7879	2.52398	4.35262	1.24475	92.248	12.4585	164.102	139.668	NA	46.6126	171.409	34.6076	17.1303	60.632	NA	NA	143.11	77.5631	NA	128.227	NA	109.411	223.607	NA	39.6964	47.3288	34.2646	30.7506	117.655	163.201	NA	76.1536	43.4774	223.607	38.9758	125.088	136.368	125.985	68.2206	39.0864	59.6106	63.097	184.578	61.2977	126.418	99.6086	194.364	33.5105
52	6	24.7981	9.89333	5.77645	1.6155	83.3799	19.3905	156.756	244.949	NA	35.042	244.949	51.1004	35.4977	94.8542	NA	NA	159.089	107.086	NA	177.812	244.949	94.7396	179.815	NA	56.7059	100.5	47.8454	28.7037	244.949	64.5271	NA	74.702	60.3162	131.728	61.7999	49.7682	127.195	156.237	85.3334	120.942	37.0694	82.1941	156.106	90.3508	57.0831	83.5766	244.949	48.8179
NA … either there was too few samples to count coefficient of variation (<3 samples/week) or the bacterial genus was not present during the week
[truncated: 11 more columns]
