# Supplementary material for: Sampling frequency matters: mapping of the healthy infants' gut microbiome during the first year of life
Source: Curr Res Microb Sci. 2025 Sep 9;9:100470. doi: 10.1016/j.crmicr.2025.100470 (PMC12466160; doi:10.1016/j.crmicr.2025.100470)
Supplement: Supplementary file 16 [file mmc16.xlsx]

## Sheet: Table S4
Table S4. Composition of the infant's A early gut microbiome - overlap between the maternal A and infant A microbiomes.
ASV genera	Infant A stool (first three samples)	Mother A stool - one sample	Mother A - vaginal swab - one sample	Mother A - buccal swab - one sample	Overlap
					Infant A stool and Mother A stool	Infant A stool and Mother A vaginal swab	Infant A stool and Mother A buccal	Mother A stool and Mother A vaginal swab	Mother A stool and Mother A buccal swab	Mother A vaginal swab and Mother A buccal swab
D_5__Bacteroides					D_5__Bacteroides
D_5__Bifidobacterium					D_5__Bifidobacterium
D_5__Blautia					D_5__Blautia
D_5__Clostridium sensu stricto 1					D_5__Clostridium sensu stricto 1
D_5__Dialister									D_5__Dialister
D_5__Gemella							D_5__Gemella
D_5__Intestinibacter					D_5__Intestinibacter
D_5__Lachnoclostridium					D_5__Lachnoclostridium
D_5__Lachnospiraceae UCG-004					D_5__Lachnospiraceae UCG-004
D_5__Parabacteroides					D_5__Parabacteroides
D_5__Rothia							D_5__Rothia
D_5__Ruminiclostridium 5					D_5__Ruminiclostridium 5
D_5__Streptococcus							D_5__Streptococcus
D_5__Streptococcus_motherStool									D_5__Streptococcus_motherStool
D_5__Streptococcus_motherVagina										D_5__Streptococcus_motherVagina
D_5__Sutterella					D_5__Sutterella
Unassigned1										Unassigned1
Unassigned2										Unassigned2
D_1__Candidate division SR1				D_1__Candidate division SR1
D_1__Gracilibacteria				D_1__Gracilibacteria
D_1__Saccharibacteria				D_1__Saccharibacteria
D_2__Actinobacteria				D_2__Actinobacteria
D_2__Chloroplast				D_2__Chloroplast
D_3__Bacillales				D_3__Bacillales
D_3__Bacteroidales	D_3__Bacteroidales
D_3__Corynebacteriales				D_3__Corynebacteriales
D_3__Lactobacillales				D_3__Lactobacillales
D_4__Family XIII				D_4__Family XIII
D_4__Christensenellaceae		D_4__Christensenellaceae
D_4__Lachnospiraceae_childStool	D_4__Lachnospiraceae_childStool
D_4__Lachnospiraceae_motherStool		D_4__Lachnospiraceae_motherStool
D_4__Mitochondria				D_4__Mitochondria
D_4__P5D1-392				D_4__P5D1-392
D_4__Porphyromonadaceae				D_4__Porphyromonadaceae
D_4__Ruminococcaceae_childStool	D_4__Ruminococcaceae_childStool
D_4__Ruminococcaceae_motherStool		D_4__Ruminococcaceae_motherStool
D_4__uncultured bacterium		D_4__uncultured bacterium
D_4__Veillonellaceae				D_4__Veillonellaceae
D_4__WCHB1-69				D_4__WCHB1-69
D_5__[Eubacterium] brachy group				D_5__[Eubacterium] brachy group
D_5__[Eubacterium] coprostanoligenes group		D_5__[Eubacterium] coprostanoligenes group
D_5__[Eubacterium] hallii group		D_5__[Eubacterium] hallii group
D_5__[Eubacterium] nodatum group				D_5__[Eubacterium] nodatum group
D_5__[Eubacterium] ruminantium group		D_5__[Eubacterium] ruminantium group
D_5__[Eubacterium] ventriosum group		D_5__[Eubacterium] ventriosum group
D_5__[Ruminococcus] gauvreauii group		D_5__[Ruminococcus] gauvreauii group
D_5__Abiotrophia				D_5__Abiotrophia
D_5__Abiotrophia_motherBucal				D_5__Abiotrophia_motherBucal
D_5__Aggregatibacter				D_5__Aggregatibacter
D_5__Akkermansia		D_5__Akkermansia
D_5__Alistipes		D_5__Alistipes
D_5__Alloprevotella				D_5__Alloprevotella
D_5__Anaerococcus			D_5__Anaerococcus
D_5__Anaerostipes		D_5__Anaerostipes
D_5__Atopobium				D_5__Atopobium
D_5__Barnesiella		D_5__Barnesiella
D_5__Bergeyella				D_5__Bergeyella
D_5__Bilophila	D_5__Bilophila
D_5__Butyrivibrio 2				D_5__Butyrivibrio 2
D_5__Campylobacter				D_5__Campylobacter
D_5__Capnocytophaga				D_5__Capnocytophaga
D_5__Catonella				D_5__Catonella
D_5__Clostridium sensu stricto 1_motherVagina			D_5__Clostridium sensu stricto 1_motherVagina
D_5__Collinsella	D_5__Collinsella
D_5__Collinsella_motherStool		D_5__Collinsella_motherStool
D_5__Coprococcus 2		D_5__Coprococcus 2
D_5__Coprococcus 3		D_5__Coprococcus 3
D_5__Corynebacterium_motherBucal				D_5__Corynebacterium_motherBucal
D_5__Corynebacterium_motherVagina			D_5__Corynebacterium_motherVagina
D_5__Dorea_childStool	D_5__Dorea_childStool
D_5__Dorea_motherStool		D_5__Dorea_motherStool
D_5__Eikenella				D_5__Eikenella
D_5__Enterobacter	D_5__Enterobacter
D_5__Erysipelatoclostridium	D_5__Erysipelatoclostridium
D_5__Erysipelotrichaceae UCG-003		D_5__Erysipelotrichaceae UCG-003
D_5__Faecalibacterium		D_5__Faecalibacterium
D_5__Filifactor				D_5__Filifactor
D_5__Finegoldia			D_5__Finegoldia
D_5__Fretibacterium				D_5__Fretibacterium
D_5__Fusicatenibacter		D_5__Fusicatenibacter
D_5__Fusobacterium				D_5__Fusobacterium
D_5__Granulicatella				D_5__Granulicatella
D_5__Haemophilus				D_5__Haemophilus
D_5__Christensenellaceae R-7 group		D_5__Christensenellaceae R-7 group
D_5__Incertae Sedis		D_5__Incertae Sedis
D_5__Kingella				D_5__Kingella
D_5__Lactobacillus			D_5__Lactobacillus
D_5__Lachnoanaerobaculum				D_5__Lachnoanaerobaculum
D_5__Lachnospira		D_5__Lachnospira
D_5__Lachnospiraceae FCS020 group		D_5__Lachnospiraceae FCS020 group
D_5__Lachnospiraceae ND3007 group		D_5__Lachnospiraceae ND3007 group
D_5__Lachnospiraceae NK4A136 group		D_5__Lachnospiraceae NK4A136 group
D_5__Lachnospiraceae UCG-001		D_5__Lachnospiraceae UCG-001
D_5__Lautropia				D_5__Lautropia
D_5__Leptotrichia				D_5__Leptotrichia
D_5__Mogibacterium				D_5__Mogibacterium
D_5__Mycoplasma				D_5__Mycoplasma
D_5__Neisseria				D_5__Neisseria
D_5__Odoribacter		D_5__Odoribacter
D_5__Olsenella				D_5__Olsenella
D_5__Oribacterium				D_5__Oribacterium
D_5__Parvimonas				D_5__Parvimonas
D_5__Peptoclostridium				D_5__Peptoclostridium
D_5__Peptococcus				D_5__Peptococcus
D_5__Peptoniphilus			D_5__Peptoniphilus
D_5__Peptostreptococcus				D_5__Peptostreptococcus
D_5__Porphyromonas				D_5__Porphyromonas
D_5__Prevotella 2				D_5__Prevotella 2
D_5__Prevotella 7				D_5__Prevotella 7
D_5__Prevotella_motherBucal				D_5__Prevotella_motherBucal
D_5__Prevotella_motherVagina			D_5__Prevotella_motherVagina
D_5__Pseudobutyrivibrio		D_5__Pseudobutyrivibrio
D_5__Rikenellaceae RC9 gut group				D_5__Rikenellaceae RC9 gut group
D_5__Roseburia		D_5__Roseburia
D_5__Ruminiclostridium		D_5__Ruminiclostridium
D_5__Ruminiclostridium 6		D_5__Ruminiclostridium 6
D_5__Ruminiclostridium 9		D_5__Ruminiclostridium 9
D_5__Ruminococcaceae NK4A214 group		D_5__Ruminococcaceae NK4A214 group
D_5__Ruminococcaceae UCG-003		D_5__Ruminococcaceae UCG-003
D_5__Ruminococcaceae UCG-005		D_5__Ruminococcaceae UCG-005
D_5__Ruminococcaceae UCG-013		D_5__Ruminococcaceae UCG-013
D_5__Ruminococcaceae UCG-014				D_5__Ruminococcaceae UCG-014
D_5__Ruminococcus 1		D_5__Ruminococcus 1
D_5__Selenomonas				D_5__Selenomonas
D_5__Selenomonas 4				D_5__Selenomonas 4
D_5__Slackia	D_5__Slackia
D_5__Staphylococcus	D_5__Staphylococcus
D_5__Subdoligranulum		D_5__Subdoligranulum
D_5__Tannerella				D_5__Tannerella
D_5__Treponema 2				D_5__Treponema 2
D_5__Veillonella				D_5__Veillonella
Unassigned3			Unassigned3
Unassigned4			Unassigned4
Unassigned5			Unassigned5
Unassigned6			Unassigned6
Unassigned7	Unassigned7
Unassigned8			Unassigned8
