# Supplementary material for: Sampling frequency matters: mapping of the healthy infants' gut microbiome during the first year of life
Source: Curr Res Microb Sci. 2025 Sep 9;9:100470. doi: 10.1016/j.crmicr.2025.100470 (PMC12466160; doi:10.1016/j.crmicr.2025.100470)
Supplement: Supplementary file 17 [file mmc17.xlsx]

## Sheet: Legend
Table S5. Results of statistical testing of the influence of early life events on the bacteria composition at the genera level in infant A.
individual sheets comprise results for different early life events

## Sheet: SolidFood
Table S5. Effect of solid food consumption and its influence on the bacterial composition at the genera level in infant A.
Diet (infant A)	Description	No. of days	No. of samples
before solid food	Last period before first solid food	28	26
solid food1	First period with solid food	28	22
solid food2	Second period with solid food	28	7
solid food3	Third period with solid food	28	14
solid food4	Fourth period with solid food	28	20
Bacteria						Kruskal Wallis test			Dunn´s posthoc test and trends in differences
Kingdom	Phylum	Class	Order	Family	Genus	pvalue	BH adjusted pvalue	mean relative abundance [%] in 28 days before breasfeeding	solid food1 vs breastfeeding pvalue	difference [%]	solid food2 vs breastfeeding pvalue	difference [%]	solid food3 vs breastfeeding pvalue	difference [%]	solid food4 vs breastfeeding pvalue	difference [%]
Bacteria	Actinobacteria	Actinobacteria	Corynebacteriales	Corynebacteriaceae	Corynebacterium 1	1.74e-13	9.25e-12	0.0179656	0.184593	-0.00326024	0.0280569	-0.0179656	3.74477e-07	-0.0179656	0	-0.0179656
Bacteria	Firmicutes	Erysipelotrichia	Erysipelotrichales	Erysipelotrichaceae	Catenibacterium	8.69e-13	9.25e-12	0		0	0.891278	0.0245226	6.05237e-06	1.31798	3.75651e-08	1.61884
Bacteria	Firmicutes	Bacilli	Bacillales	Staphylococcaceae	Staphylococcus	9.7e-13	9.25e-12	0.456704	0.0822541	-0.259516	0.0330772	-0.352986	1.90732e-09	-0.436694	1.90732e-09	-0.414644
Bacteria	Actinobacteria	Coriobacteriia	Coriobacteriales	Eggerthellaceae	Slackia	1.94e-12	9.25e-12	0		0	0.0400773	0.977971	1.49342e-08	3.05039	4.7454e-06	1.19745
Bacteria	Actinobacteria	Coriobacteriia	Coriobacteriales	Coriobacteriaceae	Collinsella	2.07e-12	9.25e-12	0	0.826202	0.00233327	0.267058	2.77573	4.13514e-06	13.1209	9.21437e-09	20.6603
Bacteria	Actinobacteria	Actinobacteria	Bifidobacteriales	Bifidobacteriaceae	Bifidobacterium	2.19e-12	9.25e-12	68.7986	0.954176	-0.347335	0.24934	-12.8314	1.17764e-06	-33.2653	2.91705e-08	-34.4057
Bacteria	Firmicutes	Clostridia	Clostridiales	Lachnospiraceae	Lachnospira	6.9e-12	2.71e-11	0		0		0	9.57e-05	1.41737	2.41852e-07	2.91602
Bacteria	Firmicutes	Clostridia	Clostridiales	Lachnospiraceae	Unassigned	1.85e-11	4.31e-11	0		0		0	0.000204932	0.0622311		0
Bacteria	Actinobacteria	Coriobacteriia	Coriobacteriales	Eggerthellaceae	Senegalimassilia	1.88e-11	4.31e-11	0		0		0	0.000216938	0.0392535		0
Bacteria	Firmicutes	Clostridia	Clostridiales	Lachnospiraceae	Hungatella	1.88e-11	4.31e-11	0		0		0	0.000216938	0.00414874		0
Bacteria	Firmicutes	Clostridia	Clostridiales	Lachnospiraceae	Lachnoclostridium	1.88e-11	4.31e-11	0		0		0	0.000216938	0.00255307		0
Bacteria	Firmicutes	Clostridia	Clostridiales	Lachnospiraceae	Lachnospiraceae UCG-008	1.88e-11	4.31e-11	0		0		0	0.000216938	0.0322325		0
Bacteria	Firmicutes	Clostridia	Clostridiales	Lachnospiraceae	uncultured	1.88e-11	4.31e-11	0		0		0	0.000216938	0.00702095		0
Bacteria	Firmicutes	Clostridia	Clostridiales	Ruminococcaceae	Butyricicoccus	1.88e-11	4.31e-11	0		0		0	0.000216938	0.0226585		0
Bacteria	Firmicutes	Clostridia	Clostridiales	Ruminococcaceae	Subdoligranulum	1.88e-11	4.31e-11	0		0		0	0.000216938	0.0545719		0
Bacteria	Firmicutes	Erysipelotrichia	Erysipelotrichales	Erysipelotrichaceae	Unassigned	1.88e-11	4.31e-11	0		0		0	0.000216938	0.0197863		0
Bacteria	Firmicutes	Negativicutes	Selenomonadales	Veillonellaceae	Megasphaera	1.88e-11	4.31e-11	0		0		0	0.000216938	0.0542528		0
Bacteria	Actinobacteria	Actinobacteria	Micrococcales	Micrococcaceae	Rothia	3.37e-11	7.42e-11	0.152316	0.0707521	-0.0669816	0.00157175	-0.124339	1.38223e-07	-0.131791	7.46388e-09	-0.138341
Bacteria	Actinobacteria	Actinobacteria	Propionibacteriales	Propionibacteriaceae	Cutibacterium	4.27e-11	8.77e-11	0.0045222	0.304699	0.0148718	0.313861	0.0116094	7.79228e-05	-0.0045222	1.25574e-05	-0.00311957
Bacteria	Firmicutes	Bacilli	Bacillales	Family XI	Gemella	4.3e-11	8.77e-11	0.0755641	0.0473535	-0.0459417	0.00394929	-0.0698889	1.80538e-07	-0.0665736	2.90843e-09	-0.065555
Bacteria	Proteobacteria	Gammaproteobacteria	Enterobacteriales	Enterobacteriaceae	Citrobacter	7.29e-11	1.43e-10	0		0		0		0	2.52665e-08	0.13264
Bacteria	Firmicutes	Bacilli	Lactobacillales	Carnobacteriaceae	Granulicatella	3e-10	5.69e-10	0	0.28128	0.0508444		0		0	4.1979e-06	0.0132864
Bacteria	Actinobacteria	Actinobacteria	Actinomycetales	Actinomycetaceae	Actinomyces	7.67e-10	1.41e-09	0.327219	0.470308	-0.0566784	0.030051	-0.161892	1.29768e-08	-0.27799	8.32957e-05	-0.0997373
Bacteria	Firmicutes	Clostridia	Clostridiales	Lachnospiraceae	Blautia	9.72e-10	1.72e-09	0.000154713	0.573148	0.000521627	0.152745	-0.000154713	0.00561081	1.00996	8.54e-05	4.18083
Bacteria	Firmicutes	Clostridia	Clostridiales	Ruminococcaceae	Ruminiclostridium 5	1.37e-09	2.35e-09	0		0	0.694125	0.00971212	1.17077e-05	0.0544923	2.33811e-05	0.0331551
Bacteria	Firmicutes	Clostridia	Clostridiales	Ruminococcaceae	Faecalibacterium	4.22e-09	7.03e-09	0.00132162	0.503791	-0.00132162	0.13374	-0.00132162	0.0018364	0.00908272	1.78468e-08	-1.64094e-05
Bacteria	Firmicutes	Bacilli	Lactobacillales	Streptococcaceae	Streptococcus	5.61e-09	9.07e-09	6.75187	0.68613	-1.45656	0.0322307	-3.64089	1.00364e-06	-5.76206	3.49209e-05	-2.85777
Bacteria	Proteobacteria	Gammaproteobacteria	Enterobacteriales	Enterobacteriaceae	Enterobacter	1.55e-08	2.44e-08	0.011802	0.920734	-0.000502658	0.0213123	1.01171	0.356447	0.168502	1.61949e-07	3.6041
Bacteria	Firmicutes	Bacilli	Lactobacillales	Lactobacillaceae	Lactobacillus	1.86e-08	2.84e-08	1.49	1.73e-05	-0.952905	0.939487	2.44439	0.0215768	-0.0837081	2.66229e-07	-1.07901
Bacteria	Firmicutes	Clostridia	Clostridiales	Lachnospiraceae	[Ruminococcus] gnavus group	1.12e-07	1.67e-07	0.17129	0.0579255	1.50013	0.000569844	5.85459	1.66505e-07	13.5308	0.0895535	0.996079
Bacteria	Firmicutes	Clostridia	Clostridiales	Peptostreptococcaceae	Terrisporobacter	4.19e-07	6.07e-07	0		0		0	0.000241022	0.129568	1.47548e-05	0.0116806
Bacteria	Proteobacteria	Gammaproteobacteria	Enterobacteriales	Enterobacteriaceae	Escherichia-Shigella	5.01e-07	7.07e-07	16.6125	0.716435	-3.02945	0.88484	-1.56448	0.00280592	-6.95104	5.22829e-06	-10.2961
Bacteria	Firmicutes	Clostridia	Clostridiales	Lachnospiraceae	Anaerostipes	2.22e-06	3.05e-06	0		0		0	0.277027	0.348104	5.34411e-05	0.254714
Bacteria	Firmicutes	Erysipelotrichia	Erysipelotrichales	Erysipelotrichaceae	Turicibacter	4.84e-06	6.5e-06	0		0		0	0.000415627	0.0472318	0.000203105	0.0117775
Bacteria	Proteobacteria	Gammaproteobacteria	Pasteurellales	Pasteurellaceae	Haemophilus	8.31e-06	1.09e-05	0.212	9.41e-05	1.13466	0.50566	0.373578	0.348949	0.0775034	0.636217	0.508889
Bacteria	Proteobacteria	Gammaproteobacteria	Enterobacteriales	Enterobacteriaceae	Unassigned	8.72e-06	1.11e-05	0		0	0.599037	0.0215829	0.000484959	0.0154853	0.000395158	0.113768
Bacteria	Firmicutes	Bacilli	Lactobacillales	Enterococcaceae	Enterococcus	2.09e-05	2.61e-05	0.235768	0.0245856	0.974247	0.147816	0.708081	0.147816	0.0408143	0.0511258	0.109899
Bacteria	Firmicutes	Clostridia	Clostridiales	Peptostreptococcaceae	uncultured	0.000107142	0.000130951	0.00299872	0.293312	0.0515005	0.0710829	0.159449	5.32077e-05	0.627565	0.0460458	0.151691
Bacteria	Firmicutes	Clostridia	Clostridiales	Ruminococcaceae	Flavonifractor	0.000141413	0.000169081	0		0	0.625197	0.0711604	0.000153153	0.103175	0.279855	0.0197329
Bacteria	Firmicutes	Negativicutes	Selenomonadales	Veillonellaceae	Veillonella	0.000989561	0.001158	1.25316	0.397199	0.444194	0.322647	2.64237	0.186344	4.41949	0.000334175	6.91412
Bacteria	Firmicutes	Bacilli	Lactobacillales	Leuconostocaceae	Leuconostoc	0.00216989	0.00248634	0		0		0	0.00136406	0.00705271	0.470099	0.057684
Bacteria	Bacteroidetes	Bacteroidia	Bacteroidales	Prevotellaceae	Prevotella	0.00333223	0.00374026	0.00833377	0.760676	0.00342164	0.122427	-0.00833377	0.121878	-0.000428459	0.0124457	0.00994748
Bacteria	Proteobacteria	Gammaproteobacteria	Betaproteobacteriales	Burkholderiaceae	Sutterella	0.00419672	0.00461639	0.326589	0.375122	-0.0856958	0.823342	-0.231936	0.350061	0.863239	0.0417901	0.856101
Bacteria	Firmicutes	Clostridia	Clostridiales	Peptostreptococcaceae	Romboutsia	0.0049186	0.00530437	0		0		0	0.0130847	0.0572844	0.0367238	0.0238189
Bacteria	Bacteroidetes	Bacteroidia	Bacteroidales	Tannerellaceae	Parabacteroides	0.0653991	0.0691721	0.0370391	0.893577	-0.0237293	0.967333	0.0260477	0.346403	0.0154334	0.100647	0.00164183
Bacteria	Bacteroidetes	Bacteroidia	Bacteroidales	Dysgonomonadaceae	Dysgonomonas	0.144778	0.150242	0	0.890015	0.000465627	0.729395	0.00512138	0.47816	0.0201581	0.403777	0.00684595
Bacteria	Bacteroidetes	Bacteroidia	Bacteroidales	Bacteroidaceae	Bacteroides	0.243826	0.248341	2.75726	0.467158	2.04114	0.574951	1.92928	0.295526	6.43074	0.552513	4.89631
Bacteria	Firmicutes	Clostridia	Clostridiales	Clostridiaceae 1	Clostridium sensu stricto 1	0.278064	0.278064	0.272188	0.963967	0.135057	0.963967	-0.0910498	0.282306	-0.169423	0.963967	0.06811
Bacteria	Bacteroidetes	Bacteroidia	Bacteroidales	Rikenellaceae	Alistipes			0		0		0		0		0
Bacteria	Actinobacteria	Coriobacteriia	Coriobacteriales	Eggerthellaceae	Eggerthella			0		0		0		0		0
Bacteria	Firmicutes	Clostridia	Clostridiales	Lachnospiraceae	Lachnoclostridium 5			0		0		0		0		0
Bacteria	Firmicutes	Clostridia	Clostridiales	Lachnospiraceae	Roseburia			0		0		0		0		0
Bacteria	Firmicutes	Clostridia	Clostridiales	Peptostreptococcaceae	Clostridioides			0		0		0		0		0
Bacteria	Firmicutes	Clostridia	Clostridiales	Ruminococcaceae	UBA1819			0		0		0		0		0
Bacteria	Firmicutes	Erysipelotrichia	Erysipelotrichales	Erysipelotrichaceae	Coprobacillus			0		0		0		0		0

## Sheet: Probiotics
Table S5. Effect of probiotic consumption on the bacterial composition at the genera level in infant A.
Tested always max 30 days before vs the period of consumption vs 30 days after
Bacteria									Kruskal Wallis test		Dunn´s posthoc test and trends in differences
Kingdom	Phylum	Class	Order	Family	Genus	Mean relative abundance (%) Before	Mean relative abundance (%) Usage	Mean relative abundance (%) After	pvalue	BH adjusted pvalue	During vs Before pvalue	difference [%]	After vs Before pvalue	difference [%]	After vs During pvalue	difference [%]
Bacteria	Firmicutes	Bacilli	Lactobacillales	Enterococcaceae	Enterococcus	0.527736	0.00143444	0.51148	1,64528E-09	4,60677E-08	0.371641	-0.526301	4,1313E-06	-0.0162554	9,14246E-09	0.510046
Bacteria	Proteobacteria	Gammaproteobacteria	Enterobacteriales	Enterobacteriaceae	Escherichia-Shigella	0.64974	0.0142896	18.4634	6,1489E-09	8,60846E-08	0.677392	-0.63545	2,10171E-06	17.8137	8,35969E-08	18.4491
Bacteria	Actinobacteria	Actinobacteria	Corynebacteriales	Corynebacteriaceae	Corynebacterium 1	0.041179	0.10447	0.0116774	7,98253E-08	7,45036E-07	0.00888791	0.0632911	0.00888791	-0.0295016	3,31918E-08	-0.0927927
Bacteria	Firmicutes	Bacilli	Lactobacillales	Lactobacillaceae	Lactobacillus	0.23515	2.97845	1.65715	2,2489E-07	1,57423E-06	2,36648E-07	2.7433	5,26836E-05	1.422	0.143509	-1.32131
Bacteria	Firmicutes	Bacilli	Bacillales	Staphylococcaceae	Staphylococcus	10.7805	4.88467	1.56562	6,04696E-07	3,3863E-06	0.112372	-5.89585	9,52962E-07	-9.2149	0.000349429	-3.31905
Bacteria	Actinobacteria	Actinobacteria	Actinomycetales	Actinomycetaceae	Actinomyces	0.0470653	0.265299	0.323648	5,55816E-06	2,59381E-05	0.00114043	0.218234	3,48436E-06	0.276583	0.138623	0.0583486
Bacteria	Firmicutes	Negativicutes	Selenomonadales	Veillonellaceae	Veillonella	5.97977	0.330205	1.14714	8,31722E-06	3,32689E-05	4,36132E-06	-5.64957	0.00310431	-4.83263	0.0476343	0.816937
Bacteria	Proteobacteria	Gammaproteobacteria	Betaproteobacteriales	Burkholderiaceae	Sutterella	1.22906	0.217137	0.136142	4,14001E-05	0.0001449	0.0238745	-1.01192	2,23538E-05	-1.09292	0.0238745	-0.080995
Bacteria	Proteobacteria	Gammaproteobacteria	Pasteurellales	Pasteurellaceae	Haemophilus	2.24826	1.0764	0.262379	0.000455298	0.00141648	0.2304	-1.17185	0.000512317	-1.98588	0.0113521	-0.814026
Bacteria	Actinobacteria	Actinobacteria	Micrococcales	Micrococcaceae	Rothia	0.643661	0.757293	0.281097	0.000598034	0.0016745	0.0870505	0.113632	0.000409163	-0.362564	0.0446274	-0.476196
Bacteria	Firmicutes	Clostridia	Clostridiales	Lachnospiraceae	[Ruminococcus] gnavus group	0.913612	0.229387	1.78868	0.000989593	0.00251896	0.023791	-0.684225	0.000648263	0.875073	0.197228	1.5593
Bacteria	Actinobacteria	Actinobacteria	Bifidobacteriales	Bifidobacteriaceae	Bifidobacterium	60.7624	62.6124	52.2601	0.00270732	0.00631708	0.340126	1.84995	0.00329452	-8.50237	0.023635	-10.3523
Bacteria	Firmicutes	Clostridia	Clostridiales	Clostridiaceae 1	Clostridium sensu stricto 1	0.443093	0	0	0.00384414	0.0082797	0.0684772	-0.443093	0.00258538	-0.443093	0.1768	0
Bacteria	Actinobacteria	Coriobacteriia	Coriobacteriales	Coriobacteriaceae	Collinsella	0.526485	0	0.00026001	0.00607005	0.0121401	0.0316485	-0.526485	0.00528049	-0.526225	0.423515	0.00026001
Bacteria	Bacteroidetes	Bacteroidia	Bacteroidales	Tannerellaceae	Parabacteroides	1.33116	2.79312	0.85642	0.00780879	0.0145764	0.0132908	1.46196	0.572857	-0.474738	0.0187488	-1.9367
Bacteria	Actinobacteria	Coriobacteriia	Coriobacteriales	Eggerthellaceae	Slackia	0.0965727	0.000219121	0	0.03755	0.0657124	0.236584	-0.0963536	0.0312697	-0.0965727	0.236584	-0.000219121
Bacteria	Firmicutes	Clostridia	Clostridiales	Ruminococcaceae	Ruminiclostridium 5	0.0211002	0	0	0.0442063	0.0728104	0.222088	-0.0211002	0.0375527	-0.0211002	0.285473	0
Bacteria	Firmicutes	Bacilli	Lactobacillales	Streptococcaceae	Streptococcus	3.27426	10.4032	4.94371	0.0543194	0.0844969		7.12893		1.66944		-5.45949
Bacteria	Actinobacteria	Actinobacteria	Propionibacteriales	Propionibacteriaceae	Cutibacterium	0.0158033	0.000744035	0.00341406	0.0871161	0.128382		-0.0150593		-0.0123892		0.00267003
Bacteria	Proteobacteria	Gammaproteobacteria	Enterobacteriales	Enterobacteriaceae	Enterobacter	0.58375	3.26209	6.18185	0.137076	0.187936		2.67834		5.5981		2.91976
Bacteria	Firmicutes	Bacilli	Bacillales	Family XI	Gemella	0.036479	0.404188	0.0137819	0.140952	0.187936		0.367709		-0.0226971		-0.390406
Bacteria	Firmicutes	Clostridia	Clostridiales	Ruminococcaceae	Faecalibacterium	0.00624708	0	0	0.221523	0.281939		-0.00624708		-0.00624708		0
Bacteria	Bacteroidetes	Bacteroidia	Bacteroidales	Rikenellaceae	Alistipes	0.000571001	0	0	0.235644	0.286871		-0.000571001		-0.000571001		0
Bacteria	Firmicutes	Clostridia	Clostridiales	Lachnospiraceae	Unassigned	0.000285501	0	0	0.250622	0.292392		-0.000285501		-0.000285501		0
Bacteria	Bacteroidetes	Bacteroidia	Bacteroidales	Prevotellaceae	Prevotella	0	0.00165135	0	0.276169	0.309309		0.00165135		0		-0.00165135
Bacteria	Proteobacteria	Gammaproteobacteria	Enterobacteriales	Enterobacteriaceae	Unassigned	0.0165292	0	0.25541	0.36964	0.383331		-0.0165292		0.238881		0.25541
Bacteria	Bacteroidetes	Bacteroidia	Bacteroidales	Bacteroidaceae	Bacteroides	9.35487	9.61079	9.33266	0.360046	0.383331		0.255923		-0.0222103		-0.278134
Bacteria	Firmicutes	Erysipelotrichia	Erysipelotrichales	Erysipelotrichaceae	Catenibacterium	0.000246943	0	0	0.422714	0.422714		-0.000246943		-0.000246943		0
Bacteria	Firmicutes	Bacilli	Lactobacillales	Carnobacteriaceae	Granulicatella	0	0	0	0.362072			0		0		0
Bacteria	Firmicutes	Clostridia	Clostridiales	Lachnospiraceae	Anaerostipes	0	0	0	0.362072			0		0		0
Bacteria	Firmicutes	Clostridia	Clostridiales	Lachnospiraceae	Hungatella	0	0	0	0.362072			0		0		0
Bacteria	Firmicutes	Clostridia	Clostridiales	Lachnospiraceae	Lachnoclostridium	0	0	0	0.362072			0		0		0
Bacteria	Firmicutes	Clostridia	Clostridiales	Lachnospiraceae	Lachnoclostridium 5	0	0	0	0.362072			0		0		0
Bacteria	Firmicutes	Clostridia	Clostridiales	Lachnospiraceae	Lachnospira	0	0	0	0.362072			0		0		0
Bacteria	Firmicutes	Clostridia	Clostridiales	Lachnospiraceae	Lachnospiraceae UCG-008	0	0	0	0.362072			0		0		0
Bacteria	Firmicutes	Clostridia	Clostridiales	Lachnospiraceae	Roseburia	0	0	0	0.362072			0		0		0
Bacteria	Firmicutes	Clostridia	Clostridiales	Lachnospiraceae	uncultured	0	0	0	0.362072			0		0		0
Bacteria	Firmicutes	Clostridia	Clostridiales	Peptostreptococcaceae	Clostridioides	0	0	0	0.362072			0		0		0
Bacteria	Firmicutes	Clostridia	Clostridiales	Peptostreptococcaceae	Romboutsia	0	0	0	0.362072			0		0		0
Bacteria	Firmicutes	Clostridia	Clostridiales	Peptostreptococcaceae	Terrisporobacter	0	0	0	0.362072			0		0		0
Bacteria	Firmicutes	Clostridia	Clostridiales	Ruminococcaceae	Butyricicoccus	0	0	0	0.362072			0		0		0
Bacteria	Firmicutes	Clostridia	Clostridiales	Ruminococcaceae	Subdoligranulum	0	0	0	0.362072			0		0		0
Bacteria	Firmicutes	Clostridia	Clostridiales	Ruminococcaceae	UBA1819	0	0	0	0.362072			0		0		0
Bacteria	Firmicutes	Erysipelotrichia	Erysipelotrichales	Erysipelotrichaceae	Coprobacillus	0	0	0	0.362072			0		0		0
Bacteria	Firmicutes	Erysipelotrichia	Erysipelotrichales	Erysipelotrichaceae	Turicibacter	0	0	0	0.362072			0		0		0
Bacteria	Firmicutes	Erysipelotrichia	Erysipelotrichales	Erysipelotrichaceae	Unassigned	0	0	0	0.362072			0		0		0
Bacteria	Firmicutes	Negativicutes	Selenomonadales	Veillonellaceae	Megasphaera	0	0	0	0.362072			0		0		0
Bacteria	Proteobacteria	Gammaproteobacteria	Enterobacteriales	Enterobacteriaceae	Citrobacter	0	0	0	0.362072			0		0		0
Bacteria	Firmicutes	Bacilli	Lactobacillales	Leuconostocaceae	Leuconostoc	0	0	0	0.366301			0		0		0
Bacteria	Actinobacteria	Coriobacteriia	Coriobacteriales	Eggerthellaceae	Eggerthella	0	0	0	0.367514			0		0		0
Bacteria	Firmicutes	Clostridia	Clostridiales	Ruminococcaceae	Flavonifractor	0	0	0	0.367514			0		0		0
Bacteria	Bacteroidetes	Bacteroidia	Bacteroidales	Dysgonomonadaceae	Dysgonomonas	0.000913662	0	0	0.16853			-0.000913662		-0.000913662		0
Bacteria	Actinobacteria	Coriobacteriia	Coriobacteriales	Eggerthellaceae	Senegalimassilia	0.00242101	0	0	0.154851			-0.00242101		-0.00242101		0
Bacteria	Firmicutes	Clostridia	Clostridiales	Peptostreptococcaceae	uncultured	0.0722345	0	0	0.0529539			-0.0722345		-0.0722345		0
Bacteria	Firmicutes	Clostridia	Clostridiales	Lachnospiraceae	Blautia	0.131428	0	0	0.0517703			-0.131428		-0.131428		0

## Sheet: Vaccination-firstDose
Table S5. Effect of the first dose of vaccination on the bacterial composition at the genera level in infant A.
period : 9.6.-22.6.
Tested 7 days before vs 7 days after vaccination (including the day of vaccination)
Bacteria						MannWhitney		Effect	Mean relative abundance
Kingdom	Phylum	Class	Order	Family	Genus	NONadjusted p-value	Adjusted p-value	Before vs After	Before	After
Bacteria	Firmicutes	Clostridia	Clostridiales	Clostridiaceae 1	Clostridium sensu stricto 1	0.000582751	0.01049	Increase	0	0.323778
Bacteria	Firmicutes	Bacilli	Lactobacillales	Streptococcaceae	Streptococcus	0.128205	0.536464	Decrease	9.61409	6.31242
Bacteria	Firmicutes	Bacilli	Lactobacillales	Enterococcaceae	Enterococcus	0.164918	0.536464	Increase	0.109991	0.310074
Bacteria	Proteobacteria	Gammaproteobacteria	Enterobacteriales	Enterobacteriaceae	Escherichia-Shigella	0.208625	0.536464	Increase	21.2532	25.9823
Bacteria	Actinobacteria	Actinobacteria	Micrococcales	Micrococcaceae	Rothia	0.382867	0.765734	Decrease	0.193506	0.154137
Bacteria	Firmicutes	Bacilli	Bacillales	Family XI	Gemella	0.382867	0.765734	Decrease	0.099646	0.0948112
Bacteria	Firmicutes	Clostridia	Clostridiales	Lachnospiraceae	[Ruminococcus] gnavus group	0.534965	0.954545	Decrease	0.170733	0.0871589
Bacteria	Bacteroidetes	Bacteroidia	Bacteroidales	Tannerellaceae	Parabacteroides	0.710373	0.954545	Increase	0	0.0171065
Bacteria	Firmicutes	Clostridia	Clostridiales	Lachnospiraceae	Blautia	0.710373	0.954545	Increase	0	0.000574647
Bacteria	Actinobacteria	Actinobacteria	Actinomycetales	Actinomycetaceae	Actinomyces	0.804779	0.954545	Increase	0.286209	0.312189
Bacteria	Bacteroidetes	Bacteroidia	Bacteroidales	Bacteroidaceae	Bacteroides	0.901515	0.954545	Increase	1.78914	2.60321
Bacteria	Firmicutes	Bacilli	Lactobacillales	Lactobacillaceae	Lactobacillus	0.901515	0.954545	Decrease	1.71313	1.27264
Bacteria	Actinobacteria	Actinobacteria	Bifidobacteriales	Bifidobacteriaceae	Bifidobacterium	1	1	Decrease	62.2993	59.9205
Bacteria	Proteobacteria	Gammaproteobacteria	Betaproteobacteriales	Burkholderiaceae	Sutterella	16.5	0.536464	Increase	0.1384	1.02572
Bacteria	Actinobacteria	Actinobacteria	Corynebacteriales	Corynebacteriaceae	Corynebacterium 1	20.9	0.536464	Decrease	0.035415	0.0143171
Bacteria	Proteobacteria	Gammaproteobacteria	Pasteurellales	Pasteurellaceae	Haemophilus	20.9	0.536464	Decrease	0.277508	0.1637
Bacteria	Firmicutes	Bacilli	Bacillales	Staphylococcaceae	Staphylococcus	80.5	0.954545	Decrease	0.705395	0.696986
Bacteria	Firmicutes	Negativicutes	Selenomonadales	Veillonellaceae	Veillonella	80.5	0.954545	Decrease	1.31376	0.705866
Bacteria	Actinobacteria	Actinobacteria	Propionibacteriales	Propionibacteriaceae	Cutibacterium			-	0	0
Bacteria	Actinobacteria	Coriobacteriia	Coriobacteriales	Coriobacteriaceae	Collinsella			-	0	0
Bacteria	Actinobacteria	Coriobacteriia	Coriobacteriales	Eggerthellaceae	Eggerthella			-	0	0
Bacteria	Actinobacteria	Coriobacteriia	Coriobacteriales	Eggerthellaceae	Senegalimassilia			-	0	0
Bacteria	Actinobacteria	Coriobacteriia	Coriobacteriales	Eggerthellaceae	Slackia			-	0	0
Bacteria	Bacteroidetes	Bacteroidia	Bacteroidales	Dysgonomonadaceae	Dysgonomonas			-	0	0
Bacteria	Bacteroidetes	Bacteroidia	Bacteroidales	Prevotellaceae	Prevotella			-	0	0
Bacteria	Bacteroidetes	Bacteroidia	Bacteroidales	Rikenellaceae	Alistipes			-	0	0
Bacteria	Firmicutes	Bacilli	Lactobacillales	Carnobacteriaceae	Granulicatella			-	0	0
Bacteria	Firmicutes	Bacilli	Lactobacillales	Leuconostocaceae	Leuconostoc			-	0	0
Bacteria	Firmicutes	Clostridia	Clostridiales	Lachnospiraceae	Anaerostipes			-	0	0
Bacteria	Firmicutes	Clostridia	Clostridiales	Lachnospiraceae	Hungatella			-	0	0
Bacteria	Firmicutes	Clostridia	Clostridiales	Lachnospiraceae	Lachnoclostridium			-	0	0
Bacteria	Firmicutes	Clostridia	Clostridiales	Lachnospiraceae	Lachnoclostridium 5			-	0	0
Bacteria	Firmicutes	Clostridia	Clostridiales	Lachnospiraceae	Lachnospira			-	0	0
Bacteria	Firmicutes	Clostridia	Clostridiales	Lachnospiraceae	Lachnospiraceae UCG-008			-	0	0
Bacteria	Firmicutes	Clostridia	Clostridiales	Lachnospiraceae	Roseburia			-	0	0
Bacteria	Firmicutes	Clostridia	Clostridiales	Lachnospiraceae	Unassigned			-	0	0
Bacteria	Firmicutes	Clostridia	Clostridiales	Lachnospiraceae	uncultured			-	0	0
Bacteria	Firmicutes	Clostridia	Clostridiales	Peptostreptococcaceae	Clostridioides			-	0	0
Bacteria	Firmicutes	Clostridia	Clostridiales	Peptostreptococcaceae	Romboutsia			-	0	0
Bacteria	Firmicutes	Clostridia	Clostridiales	Peptostreptococcaceae	Terrisporobacter			-	0	0
Bacteria	Firmicutes	Clostridia	Clostridiales	Peptostreptococcaceae	uncultured			-	0	0
Bacteria	Firmicutes	Clostridia	Clostridiales	Ruminococcaceae	Butyricicoccus			-	0	0
Bacteria	Firmicutes	Clostridia	Clostridiales	Ruminococcaceae	Faecalibacterium			-	0	0
Bacteria	Firmicutes	Clostridia	Clostridiales	Ruminococcaceae	Flavonifractor			-	0	0
Bacteria	Firmicutes	Clostridia	Clostridiales	Ruminococcaceae	Ruminiclostridium 5			-	0	0
Bacteria	Firmicutes	Clostridia	Clostridiales	Ruminococcaceae	Subdoligranulum			-	0	0
Bacteria	Firmicutes	Clostridia	Clostridiales	Ruminococcaceae	UBA1819			-	0	0
Bacteria	Firmicutes	Erysipelotrichia	Erysipelotrichales	Erysipelotrichaceae	Catenibacterium			-	0	0
Bacteria	Firmicutes	Erysipelotrichia	Erysipelotrichales	Erysipelotrichaceae	Coprobacillus			-	0	0
Bacteria	Firmicutes	Erysipelotrichia	Erysipelotrichales	Erysipelotrichaceae	Turicibacter			-	0	0
Bacteria	Firmicutes	Erysipelotrichia	Erysipelotrichales	Erysipelotrichaceae	Unassigned			-	0	0
Bacteria	Firmicutes	Negativicutes	Selenomonadales	Veillonellaceae	Megasphaera			-	0	0
Bacteria	Proteobacteria	Gammaproteobacteria	Enterobacteriales	Enterobacteriaceae	Citrobacter			-	0	0
Bacteria	Proteobacteria	Gammaproteobacteria	Enterobacteriales	Enterobacteriaceae	Enterobacter			-	0	0
Bacteria	Proteobacteria	Gammaproteobacteria	Enterobacteriales	Enterobacteriaceae	Unassigned			-	0	0
