# Supplementary material for: Sampling frequency matters: mapping of the healthy infants' gut microbiome during the first year of life
Source: Curr Res Microb Sci. 2025 Sep 9;9:100470. doi: 10.1016/j.crmicr.2025.100470 (PMC12466160; doi:10.1016/j.crmicr.2025.100470)
Supplement: Supplementary file 18 [file mmc18.xlsx]

## Sheet: Table S6
Table S6. Results of statistical testing of the influence of early life events on the bacteria composition at the genera level in sparesly sampled infants B-M
individual sheets comprise results ofor different early life events

## Sheet: SolidFood
Table S6. Effect of solid food consumption and its influence on the bacterial composition at the genera level in infants B-M.
Diet (infants B-M)	Description	No. of days	No. of samples
before soild food	Last period before first solid food	28	39
solid1	First period with solid food	28	55
solid2	Second period with solid food	28	42
solid3	Third period with solid food	28	34
solid4	Fourth period with solid food	28	36
						FRIEDMAN TEST					Conover Friedman posthoc and trends in differences
Bacteria						pvalue	BH adjusted pvalue		mean relative abundance [%] in 28 days before breasfeeding		solid food1 vs breastfeeding pvalue	effect	mean relative abundance [%] in 1st 28 days of solid food		solid food2 vs breastfeeding pvalue	effect	mean relative abundance [%] in 2nd 28 days of solid food		solid food3 vs breastfeeding pvalue	effect	mean relative abundance [%] in 3rd 28 days of solid food		solid food4 vs breastfeeding pvalue	effect	mean relative abundance [%] in 4th 28 days of solid food
Bacteria	Actinobacteria	Actinobacteria	Corynebacteriales	Corynebacteriaceae	Corynebacterium 1	1.97e-05	0.00190841		0.000244735		0.28122	Decrease	3.49e-05		0.0163351	Decrease	1.41e-05		0.0163351	Decrease	4.92e-06		0.000539633	Decrease	3.99e-06
Bacteria	Firmicutes	Bacilli	Bacillales	Staphylococcaceae	Staphylococcus	0.000204545	0.00992041		0.000987		0.249693	Decrease	0.00033277		0.0312989	Decrease	0.000217525		0.0105279	Decrease	3.87e-05		0.00284836	Decrease	0.000622501
Bacteria	Firmicutes	Clostridia	Clostridiales	Lachnospiraceae	Eisenbergiella	0.00141938	0.0298239		4.41e-05		1	Increase	0.000455363		0.151	Decrease	1.71e-05		0.0914	Decrease	2.32e-05		0.0105	Decrease	1.13e-05
Bacteria	Actinobacteria	Coriobacteriia	Coriobacteriales	Atopobiaceae	Atopobium	0.00153731	0.0298239		0.000496		0.772962	Decrease	0.00029275		0.451642	Decrease	0.000143481		0.238736	Decrease	1.39e-05		0.00959364	Decrease	1.35e-05
Bacteria	Firmicutes	Clostridia	Clostridiales	Family XI	Finegoldia	0.00153731	0.0298239		4.76e-05		0.524749	Decrease	2.6e-06		0.0154611	Decrease	3.11e-06		0.170525	Decrease	2.2e-05		0.0154611	Decrease	1.18e-05
Bacteria	Bacteroidetes	Bacteroidia	Bacteroidales	Tannerellaceae	Parabacteroides	0.00803914	0.126408		0.00209054		0.73939	Decrease	0.000595566		0.238736	Decrease	0.000643141		0.705877	Decrease	0.000642076		0.0309223	Decrease	0.000115661
Bacteria	Patescibacteria	Saccharimonadia	Saccharimonadales	uncultured bacterium	Unassigned	0.0105402	0.126408		4.64e-05		0.361568	Decrease	6.49e-06		0.226129	Decrease	1.56e-05		0.0668965	Decrease	0		0.0309223	Decrease	6.09e-06
Bacteria	Proteobacteria	Gammaproteobacteria	Enterobacteriales	Enterobacteriaceae	Proteus	0.0118317	0.126408		0.00286708		0.627446	Decrease	0.000917568		0.225589	Decrease	0.000693481		0.238736	Decrease	0.000100644		0.0309223	Decrease	7.36e-05
Bacteria	Bacteroidetes	Bacteroidia	Bacteroidales	Prevotellaceae	Prevotella 9	0.0118317	0.126408		1.47e-05		0.486545	Decrease	8.34e-06		0.226129	Decrease	5.34e-06		0.332923	Increase	4.3e-05		0.0210558	Decrease	0
Bacteria	Firmicutes	Negativicutes	Selenomonadales	Acidaminococcaceae	Phascolarctobacterium	0.0143349	0.126408		0.00347327		0.772962	Decrease	0.000718019		0.125	Decrease	0.000423245		0.486545	Decrease	0.000400655		0.0880456	Decrease	0.000569022
Bacteria	Actinobacteria	Actinobacteria	Micrococcales	Micrococcaceae	Rothia	0.0143349	0.126408		0.00111254		0.73939	Decrease	0.000889785		0.238736	Decrease	0.000307373		0.0880456	Decrease	7.88e-05		0.0880456	Decrease	0.000694
Bacteria	Firmicutes	Clostridia	Clostridiales	Peptostreptococcaceae	uncultured	0.0160771	0.129956		0.000784278		0.395187	Decrease	0.000779682		0.665451	Increase	0.00370785		0.259114	Increase	0.00311744		0.166749	Increase	0.00432552
Bacteria	Fusobacteria	Fusobacteriia	Fusobacteriales	Fusobacteriaceae	Fusobacterium	0.0202007	0.150728		2.72e-05		0.564702	Decrease	7.17e-06		0.332923	Decrease	1.22e-05		0.0653402	Decrease	0		0.121836	Increase	3.57e-05
Bacteria	Firmicutes	Negativicutes	Selenomonadales	Veillonellaceae	Megamonas	0.0244059	0.159537		0		0.627446	Increase	5.36e-06		0.259114	Increase	9.28e-06			-	0		0.0451	Increase	2.57e-06
Bacteria	Firmicutes	Bacilli	Bacillales	Family XI	Gemella	0.0253433	0.159537		0.000407231		0.772962	Decrease	0.000252457		0.486545	Decrease	0.000312		0.0938968	Decrease	9.28e-05		0.169192	Increase	0.000708743
Bacteria	Firmicutes	Negativicutes	Selenomonadales	Veillonellaceae	Negativicoccus	0.0263154	0.159537		0.000331576		0.858846	Decrease	3.97e-05		0.226129	Decrease	0		0.226129	Decrease	1.28e-06		0.0938968	Decrease	3.57e-05
Bacteria	Firmicutes	Negativicutes	Selenomonadales	Veillonellaceae	Dialister	0.029453	0.168056		1.95e-05		0.556052	Decrease	1.15e-05		0.298419	Decrease	0		0.526916	Decrease	7.23e-06		0.0451125	Decrease	1.22e-05
Bacteria	Proteobacteria	Gammaproteobacteria	Enterobacteriales	Enterobacteriaceae	Enterobacter	0.0317423	0.171056		0.0920535		0.705877	Decrease	0.0447006		0.73939	Decrease	0.0211278		0.169	Decrease	0.0088		0.169192	Decrease	0.00392446
Bacteria	Actinobacteria	Actinobacteria	Propionibacteriales	Propionibacteriaceae	Cutibacterium	0.0396856	0.18331		1.29e-05		0.885246	Increase	9.83e-05		0.590342	Increase	0.000118255		0.298419	Increase	0.000244224		0.0944541	Increase	0.000692004
Bacteria	Bacteroidetes	Bacteroidia	Bacteroidales	Marinifilaceae	Butyricimonas	0.0396856	0.18331		0			-	0			-	0			-	0		0.0938968	Increase	2.87e-05
Bacteria	Firmicutes	Clostridia	Clostridiales	Family XI	Peptoniphilus	0.0427346	0.188421		7e-06		0.983606	Increase	1.61e-05		0.125062	Increase	8.24e-06		0.831814	Increase	1.62e-05		0.125062	Increase	1.22e-05
Bacteria	Actinobacteria	Coriobacteriia	Coriobacteriales	Eggerthellaceae	Senegalimassilia	0.0883758	0.372715		0.00155709			Decrease	0.000889695			Decrease	0.000951995			Increase	0.00237445			Increase	0.00225031
Bacteria	Actinobacteria	Actinobacteria	Bifidobacteriales	Bifidobacteriaceae	Bifidobacterium	0.109284	0.424023		0.362673			Increase	0.450177			Increase	0.437704			Increase	0.39612			Decrease	0.319167
Bacteria	Verrucomicrobia	Verrucomicrobiae	Verrucomicrobiales	Akkermansiaceae	Akkermansia	0.109284	0.424023		0.0147308			Decrease	0.0118624			Decrease	0.0123464			Decrease	0.000101389			Decrease	0.0103
Bacteria	Firmicutes	Clostridia	Clostridiales	Lachnospiraceae	Sellimonas	0.121387	0.452866		0.00166344			Increase	0.00347798			Increase	0.0022			Decrease	0.000590252			Decrease	0.00138677
Bacteria	Firmicutes	Clostridia	Clostridiales	Ruminococcaceae	Subdoligranulum	0.130132	0.466703		4.7e-07			Increase	4.47e-06			Increase	1.64e-05			Increase	0.000162799			Increase	0.00334324
Bacteria	Firmicutes	Erysipelotrichia	Erysipelotrichales	Erysipelotrichaceae	Coprobacillus	0.134719	0.466703		0			Increase	9.91e-05			Increase	4.62e-05			-	0			Increase	1.53e-05
Bacteria	Firmicutes	Clostridia	Clostridiales	Peptostreptococcaceae	Clostridioides	0.149384	0.467427		0.00290958			Decrease	0.00199273			Increase	0.00308548			Decrease	0.00161895			Decrease	0.00050015
Bacteria	Firmicutes	Clostridia	Clostridiales	Lachnospiraceae	Agathobacter	0.149384	0.467427		1.54e-05			Decrease	7.05e-06			Decrease	3.11e-06			Decrease	0			Increase	0.000338993
Bacteria	Firmicutes	Clostridia	Clostridiales	Christensenellaceae	Christensenellaceae R-7 group	0.149384	0.467427		1.63e-06			Decrease	1.43e-06			Decrease	0			Increase	4.4e-05			Increase	5.7e-06
Bacteria	Actinobacteria	Coriobacteriia	Coriobacteriales	Eggerthellaceae	Eggerthella	0.154587	0.468593		0.00105619			Increase	0.00206827			Increase	0.00174102			Increase	0.0017998			Increase	0.0013202
Bacteria	Firmicutes	Clostridia	Clostridiales	Lachnospiraceae	Cellulosilyticum	0.171201	0.487123		0			-	0			Increase	0.000454075			Increase	0.00163644			Increase	2.53e-05
Bacteria	Firmicutes	Clostridia	Clostridiales	Lachnospiraceae	Dorea	0.177088	0.487123		2.56e-06			Decrease	0			Decrease	0			Decrease	0			Increase	0.000165823
Bacteria	Firmicutes	Clostridia	Clostridiales	Lachnospiraceae	[Ruminococcus] gnavus group	0.18941	0.487123		0.0124103			Decrease	0.00769344			Decrease	0.00791184			Increase	0.014137			Decrease	0.00787419
Bacteria	Proteobacteria	Gammaproteobacteria	Enterobacteriales	Enterobacteriaceae	Pantoea	0.18941	0.487123		0			Increase	0.00473337			Increase	0.00107273			Increase	0.00154748			-	0
Bacteria	Firmicutes	Clostridia	Clostridiales	Lachnospiraceae	Hungatella	0.195854	0.487123		0			-	0			-	0			-	0			Increase	3.88e-05
Bacteria	Firmicutes	Clostridia	Clostridiales	Lachnospiraceae	[Ruminococcus] torques group	0.195854	0.487123		0			-	0			-	0			-	0			-	0
Bacteria	Firmicutes	Negativicutes	Selenomonadales	Veillonellaceae	Anaeroglobus	0.195854	0.487123		0			-	0			Increase	0.00315			Increase	0.00503341			Increase	0.00299629
Bacteria	Firmicutes	Clostridia	Clostridiales	Ruminococcaceae	Ruminiclostridium 5	0.21637	0.498102		1.08e-05			Increase	2.39e-05			Increase	3.25e-05			Increase	2.24e-05			Increase	0.000101908
Bacteria	Firmicutes	Bacilli	Lactobacillales	Lactobacillaceae	Lactobacillus	0.223618	0.498102		0.0151333			Increase	0.018759			Increase	0.0299421			Increase	0.02763			Increase	0.0344192
Bacteria	Bacteroidetes	Bacteroidia	Bacteroidales	Rikenellaceae	Alistipes	0.223618	0.498102		0			Increase	2.86e-06			Increase	9.15e-07			Increase	6.37e-05			Increase	0.000598836
Bacteria	Firmicutes	Bacilli	Lactobacillales	Streptococcaceae	Streptococcus	0.231078	0.498102		0.0413978			Decrease	0.0405784			Decrease	0.0184121			Decrease	0.0346399			Decrease	0.0340632
Bacteria	Firmicutes	Clostridia	Clostridiales	Lachnospiraceae	uncultured	0.231078	0.498102		0			Increase	7.68e-05			Increase	0.000198697			Increase	0.00176944			Increase	0.00168211
Bacteria	Proteobacteria	Gammaproteobacteria	Enterobacteriales	Enterobacteriaceae	Serratia	0.231078	0.498102		0			Increase	0.000258285			Increase	0.000390313			Increase	0.000149501			Increase	0.000129221
Bacteria	Firmicutes	Clostridia	Clostridiales	Peptostreptococcaceae	Peptostreptococcus	0.246651	0.509046		1.76e-05			Decrease	1.74e-05			Decrease	9.18e-06			Increase	1.79e-05			Decrease	2.4e-06
Bacteria	Firmicutes	Clostridia	Clostridiales	Ruminococcaceae	[Eubacterium] coprostanoligenes group	0.246651	0.509046		0			Increase	0.000455357			Increase	0.00149433			Increase	2.3e-05			Increase	9.17e-05
Bacteria	Firmicutes	Clostridia	Clostridiales	Lachnospiraceae	Tyzzerella 4	0.263123	0.520876		4.83e-06			Decrease	0			Increase	0.0001769			Decrease	0			Increase	8.9e-05
Bacteria	Firmicutes	Clostridia	Clostridiales	Ruminococcaceae	Ruminiclostridium 9	0.263123	0.520876		0			Increase	3.27e-06			Increase	2.42e-05			Increase	3.72e-05			Increase	1.6e-05
Bacteria	Proteobacteria	Gammaproteobacteria	Pasteurellales	Pasteurellaceae	Haemophilus	0.280525	0.544219		0.00952607			Decrease	0.00182693			Decrease	0.00105528			Increase	0.00954401			Increase	0.0157166
Bacteria	Firmicutes	Clostridia	Clostridiales	Ruminococcaceae	Flavonifractor	0.298889	0.568476		0			Increase	3.7e-05			Increase	0.000208			Increase	0.000196833			Increase	0.000248561
Bacteria	Firmicutes	Clostridia	Clostridiales	Lachnospiraceae	Tyzzerella 3	0.318244	0.593647		5.58e-06			Increase	0.000114645			Increase	0.000151211			Increase	1.76e-05			Increase	0.000200955
Bacteria	Firmicutes	Negativicutes	Selenomonadales	Veillonellaceae	Megasphaera	0.349186	0.639076		8.68e-06			Increase	0.000399253			Increase	0.002951			Increase	0.0121941			Increase	0.00854957
Bacteria	Firmicutes	Clostridia	Clostridiales	Peptostreptococcaceae	Romboutsia	0.371118	0.654517		4.74e-06			Increase	9.95e-05			Increase	0.000281481			Increase	0.000382926			Increase	0.000954129
Bacteria	Firmicutes	Clostridia	Clostridiales	Peptostreptococcaceae	Paeniclostridium	0.371118	0.654517		0			-	0			Increase	0.000208549			Increase	0.000352854			Increase	9.92e-05
Bacteria	Bacteroidetes	Bacteroidia	Bacteroidales	Prevotellaceae	Prevotella	0.406006	0.684724		0.000142665			Increase	0.000326153			Decrease	4.24e-05			Decrease	5.05e-05			Decrease	3.9e-05
Bacteria	Actinobacteria	Actinobacteria	Actinomycetales	Actinomycetaceae	Varibaculum	0.418169	0.684724		0.000479331			Decrease	0.000182769			Decrease	0.000138482			Decrease	9.3e-05			Decrease	0.000151919
Bacteria	Firmicutes	Clostridia	Clostridiales	Lachnospiraceae	Unassigned	0.418169	0.684724		1.41e-06			Increase	0.000821373			Increase	0.00219			Increase	0.00327014			Increase	0.00338365
Bacteria	Firmicutes	Clostridia	Clostridiales	Lachnospiraceae	Lachnoclostridium 5	0.4306	0.684724		0			-	0			Increase	9.94e-05			-	0			Increase	6.18e-05
Bacteria	Firmicutes	Clostridia	Clostridiales	Lachnospiraceae	Lachnospiraceae ND3007 group	0.4306	0.684724		0			Increase	1.25e-05			-	0			Increase	4.95e-05			Increase	0.000417813
Bacteria	Firmicutes	Erysipelotrichia	Erysipelotrichales	Erysipelotrichaceae	Erysipelotrichaceae UCG-003	0.4306	0.684724		0			-	0			-	0			Increase	0.00069148			Increase	0.000494643
Bacteria	Actinobacteria	Coriobacteriia	Coriobacteriales	Coriobacteriaceae	Collinsella	0.456258	0.713822		0.0523124			Increase	0.0745613			Increase	0.0532236			Decrease	0.0165435			Increase	0.0524621
Bacteria	Proteobacteria	Gammaproteobacteria	Enterobacteriales	Enterobacteriaceae	Citrobacter	0.496704	0.764767		0.0117413			Decrease	0.0108			Decrease	0.00348858			Decrease	0.000396546			Decrease	0.00612942
Bacteria	Proteobacteria	Gammaproteobacteria	Enterobacteriales	Enterobacteriaceae	Unassigned	0.510695	0.771489		0.00219823			Decrease	0.00132778			Decrease	0.00202052			Decrease	0.000222325			Increase	0.00238561
Bacteria	Firmicutes	Clostridia	Clostridiales	Lachnospiraceae	Lachnospiraceae UCG-008	0.524931	0.771489		0.0271871			Increase	0.0461316			Increase	0.0416463			Decrease	0.0223886			Decrease	0.0213278
Bacteria	Firmicutes	Bacilli	Lactobacillales	Carnobacteriaceae	Granulicatella	0.524931	0.771489		0.000252011			Decrease	0.000241985			Increase	0.000301223			Decrease	0.000241			Decrease	0.000146303
Bacteria	Firmicutes	Erysipelotrichia	Erysipelotrichales	Erysipelotrichaceae	Erysipelatoclostridium	0.539406	0.780932		0			-	0			-	0			Increase	4.27e-05			Increase	0.000382256
Bacteria	Firmicutes	Clostridia	Clostridiales	Lachnospiraceae	Lachnospiraceae UCG-004	0.569043	0.811723		0			-	0			-	0			Increase	2.34e-05			Increase	2.54e-05
Bacteria	Proteobacteria	Gammaproteobacteria	Enterobacteriales	Enterobacteriaceae	Escherichia-Shigella	0.61506	0.852297		0.0552444			Decrease	0.0446897			Decrease	0.0437154			Increase	0.106			Increase	0.0861955
Bacteria	Firmicutes	Clostridia	Clostridiales	Ruminococcaceae	Ruminiclostridium	0.61506	0.852297		0.000449502			Decrease	0.000348594			Increase	0.00184947			Decrease	5.99e-05			Decrease	0.000224914
Bacteria	Firmicutes	Erysipelotrichia	Erysipelotrichales	Erysipelotrichaceae	Unassigned	0.646627	0.859066		0.00523056			Decrease	0.00293745			Decrease	0.00348252			Decrease	0.00235655			Decrease	0.0024019
Bacteria	Firmicutes	Clostridia	Clostridiales	Ruminococcaceae	Ruminococcus 2	0.646627	0.859066		1.63e-06			Increase	0.000568146			Increase	0.00266372			Increase	0.000219868			Increase	0.00447334
Bacteria	Actinobacteria	Actinobacteria	Actinomycetales	Actinomycetaceae	Actinomyces	0.662627	0.859066		0.00323145			Decrease	0.00240648			Increase	0.00370816			Decrease	0.00242135			Decrease	0.00258628
Bacteria	Firmicutes	Clostridia	Clostridiales	Ruminococcaceae	Faecalibacterium	0.662627	0.859066		2.12e-05			Increase	0.00107999			Increase	0.0118221			Increase	0.0114216			Increase	0.0196217
Bacteria	Firmicutes	Clostridia	Clostridiales	Clostridiaceae 1	Clostridium sensu stricto 1	0.678747	0.859066		0.0634119			Decrease	0.0256679			Decrease	0.0125			Decrease	0.0103454			Decrease	0.00841287
Bacteria	Firmicutes	Negativicutes	Selenomonadales	Veillonellaceae	Veillonella	0.694963	0.859066		0.0837619			Decrease	0.0705879			Increase	0.0907838			Increase	0.114823			Increase	0.123972
Bacteria	Firmicutes	Clostridia	Clostridiales	Lachnospiraceae	Anaerostipes	0.694963	0.859066		1.08e-05			Increase	0.00282799			Increase	0.00505316			Increase	0.00350694			Increase	0.00599372
Bacteria	Firmicutes	Clostridia	Clostridiales	Lachnospiraceae	[Eubacterium] hallii group	0.694963	0.859066		0			Increase	0.00397397			Increase	0.00687534			Increase	0.00161884			Increase	0.00720234
Bacteria	Firmicutes	Clostridia	Clostridiales	Ruminococcaceae	Ruminococcus 1	0.711251	0.859066		0			Increase	0.000252362			Increase	0.000246695			Increase	3.74e-05			Increase	0.000281557
Bacteria	Firmicutes	Bacilli	Lactobacillales	Enterococcaceae	Enterococcus	0.727584	0.859066		0.00916175			Decrease	0.00902038			Decrease	0.0045497			Decrease	0.00502431			Decrease	0.00722658
Bacteria	Firmicutes	Clostridia	Clostridiales	Clostridiaceae 1	Clostridium sensu stricto 13	0.727584	0.859066		0			-	0			Increase	0.000165352			Increase	0.000192			Increase	5.22e-06
Bacteria	Firmicutes	Clostridia	Clostridiales	Ruminococcaceae	Butyricicoccus	0.727584	0.859066		0			Increase	0.000421501			Increase	0.000610353			Increase	0.000423255			Increase	0.000849087
Bacteria	Proteobacteria	Gammaproteobacteria	Betaproteobacteriales	Neisseriaceae	Neisseria	0.743933	0.859066		6.66e-06			Increase	2.63e-05			Increase	5.52e-05			Increase	3.99e-05			Increase	0.000221303
Bacteria	Firmicutes	Clostridia	Clostridiales	Lachnospiraceae	Roseburia	0.743933	0.859066		4.07e-06			Increase	9.9e-05			Increase	0.000344121			Increase	0.000448055			Increase	0.0055419
Bacteria	Firmicutes	Clostridia	Clostridiales	Peptostreptococcaceae	Terrisporobacter	0.760265	0.867597		5.41e-05			Increase	0.000100489			Increase	0.000406966			Increase	0.000247			Increase	0.000457623
Bacteria	Bacteroidetes	Bacteroidia	Bacteroidales	Bacteroidaceae	Bacteroides	0.824671	0.919461		0.0884183			Decrease	0.0701309			Increase	0.108388			Increase	0.0931708			Increase	0.115883
Bacteria	Firmicutes	Clostridia	Clostridiales	Lachnospiraceae	Anaerosporobacter	0.824671	0.919461		0			-	0			Increase	0.00106			Increase	0.000218709			Increase	9.13e-05
Bacteria	Firmicutes	Clostridia	Clostridiales	Lachnospiraceae	Lachnoclostridium	0.88536	0.94229		0.00460967			Decrease	0.00425356			Decrease	0.00137632			Decrease	0.00171634			Decrease	0.0017752
Bacteria	Proteobacteria	Gammaproteobacteria	Betaproteobacteriales	Burkholderiaceae	Sutterella	0.88536	0.94229		0.000451025			Increase	0.00263726			Increase	0.00296352			Increase	0.00483351			Increase	0.00277615
Bacteria	Firmicutes	Clostridia	Clostridiales	Ruminococcaceae	Ruminococcaceae UCG-013	0.88536	0.94229		3.24e-05			Increase	0.000619474			Increase	0.000493942			Increase	0.000417661			Increase	0.000716182
Bacteria	Firmicutes	Clostridia	Clostridiales	Lachnospiraceae	Fusicatenibacter	0.88536	0.94229		2.56e-06			Decrease	0			Increase	0.000189777			Increase	0.000720143			Increase	0.00154663
Bacteria	Firmicutes	Clostridia	Clostridiales	Lachnospiraceae	[Eubacterium] eligens group	0.899524	0.94229		0			Increase	0.00102444			Increase	0.000779249			Increase	0.00145256			Increase	0.000840418
Bacteria	Proteobacteria	Gammaproteobacteria	Enterobacteriales	Enterobacteriaceae	Morganella	0.913147	0.94229		1.86e-05			Increase	5.29e-05			Increase	0.000272988			Increase	0.00192936			Increase	0.000246469
Bacteria	Firmicutes	Clostridia	Clostridiales	Lachnospiraceae	Epulopiscium	0.913147	0.94229		0			Increase	3.94e-05			Increase	4.15e-05			Increase	0.000149876			Increase	2.44e-05
Bacteria	Firmicutes	Clostridia	Clostridiales	Lachnospiraceae	Lachnospira	0.926149	0.945647		0			-	0			Increase	6.09e-05			Increase	2.99e-05			Increase	0.000886721
Bacteria	Firmicutes	Clostridia	Clostridiales	Lachnospiraceae	Blautia	0.960563	0.960563		0.019156			Increase	0.0257617			Increase	0.0378643			Increase	0.0616211			Increase	0.05095
Bacteria	Firmicutes	Clostridia	Clostridiales	Lachnospiraceae	Lachnospiraceae NK4A136 group	0.960563	0.960563		0			Increase	2.38e-06			Increase	0.000105827			Increase	3.75e-05			Increase	0.000385458
Bacteria	Actinobacteria	Coriobacteriia	Coriobacteriales	Eggerthellaceae	Gordonibacter				0			-	0			-	0			-	0			-	0

## Sheet: Probiotics
Table S6. Effect of probiotic consumption on the bacterial composition at the genera level in infants B-M.
Tested always max 30 days before vs the period of consumption vs 30 days after
						Infant B - Biogaia (Lactobacillus)															Infant D-Biopron Baby (Bifidobacterium, Lactobacillus)															Infant E -Swiss NatureVia Lactobacillus baby (Bifidobacterium, Lactobacillus)
						p < 0.05	q < 0.05		p < 0.05												p < 0.05	q < 0.05		p < 0.05												p < 0.05	q < 0.05		p < 0.05
							q < 0.1															q < 0.1															q < 0.1
						KruskalWallis			Dunns POSTHOC							Mean relative abundance					Kruskal-Wallis			Dunns POSTHOC							Mean relative abundance					Kruskal-Wallis			Dunns POSTHOC							Mean relative abundance
Bacteria						NONadjusted	Adjusted		During vs Before	effect	After vs Before	effect	After vs During	effect		Before	During	After			NONadjusted	Adjusted		Uzivani VS Před	effect	Po VS Před	effect	Po VS Uzivani	effect		Před	Užívání	Po			NONadjusted	Adjusted		Uzivani VS Před	effect	Po VS Před	effect	Po VS Uzivani	effect		Před	Užívání	Po
Bacteria	Actinobacteria	Actinobacteria	Actinomycetales	Actinomycetaceae	Actinomyces	0.38788	0.489066			Increase		Increase		Increase		0	0.093225	0.176009			0.00975476	0.0335399		0.00708418	Less	0.155814	Less		-		0.020675	0	0			0.159938	0.419838			Greater		Less		Less		1.11977	1.44649	0.99063
Bacteria	Actinobacteria	Actinobacteria	Actinomycetales	Actinomycetaceae	Varibaculum	0.78282	0.78282			Increase		Increase		Increase		0	0.023421	0.07895							-		-		-		0	0	0							-		-		-		0	0	0
Bacteria	Actinobacteria	Actinobacteria	Bifidobacteriales	Bifidobacteriaceae	Bifidobacterium	0.242283	0.334582			Increase		Decrease		Decrease		43.986	50.7173	36.3444			0.298197	0.347897			Less		Less		Greater		40.9403	24.8019	25.7782			0.876457	0.944459			Less		Greater		Greater		58.0915	52.4671	64.4304
Bacteria	Actinobacteria	Actinobacteria	Corynebacteriales	Corynebacteriaceae	Corynebacterium 1					-		-		-		0	0	0			0.960789	0.960789			-		Greater		Greater		0	0	0.002854			0.895933	0.944459			Less		Less		Greater		0.15302	0.015039	0.019527
Bacteria	Actinobacteria	Actinobacteria	Micrococcales	Micrococcaceae	Rothia	0.0901859	0.186814			Increase		Decrease		Decrease		0.018611	0.022002	0			0.00701293	0.0335399		0.0715723	Greater	0.257899	Less	0.00558854	Less		0.005851	0.03653	0			0.706627	0.872892			Greater		Less		Less		0.324275	0.632761	0.205007
Bacteria	Actinobacteria	Actinobacteria	Propionibacteriales	Propionibacteriaceae	Cutibacterium					-		-		-		0	0	0			0.00814786	0.0335399		0.0112257	Less	0.0243143	Less		-		0.206292	0	0			0.210044	0.441092			Less		Less		Less		0.007796	0.00059	0
Bacteria	Actinobacteria	Coriobacteriia	Coriobacteriales	Atopobiaceae	Atopobium	0.0285352	0.108976		0.1	Increase	Decrease	-	0.14	Decrease		0	0.000525	0			0.133989	0.182261			Greater		-		Less		0	0.012646	0			0.119138	0.416983			Greater		Greater		Less		0.029842	0.083596	0.043554
Bacteria	Actinobacteria	Coriobacteriia	Coriobacteriales	Coriobacteriaceae	Collinsella					-		-		-		0	0	0							-		-		-		0	0	0							-		-		-		0	0	0
Bacteria	Actinobacteria	Coriobacteriia	Coriobacteriales	Eggerthellaceae	Eggerthella	0.169608	0.273258			Increase		Increase		Decrease		0.094154	0.359378	0.320063							-		-		-		0	0	0							-		-		-		0	0	0
Bacteria	Actinobacteria	Coriobacteriia	Coriobacteriales	Eggerthellaceae	Gordonibacter					-		-		-		0	0	0							-		-		-		0	0	0							-		-		-		0	0	0
Bacteria	Actinobacteria	Coriobacteriia	Coriobacteriales	Eggerthellaceae	Senegalimassilia					-		-		-		0	0	0			0.00752142	0.0335399		0.0089384	Greater	0.0294366	Greater	0.524518	Greater		0	0.30367	0.323461							-		-		-		0	0	0
Bacteria	Bacteroidetes	Bacteroidia	Bacteroidales	Bacteroidaceae	Bacteroides	0.0173712	10.9		0.03	Decrease	0.02	Decrease		-		0.00967	0	0			0.00814786	3,35E-02		0.0243143	Greater	0.01	Greater	0.620618	Greater		6.32708	29.1417	50.2543			0.0425939	2,24E-01		0.223225	Greater	0.04	Greater	0.22	Greater		0.265958	0.574241	2.04868
Bacteria	Bacteroidetes	Bacteroidia	Bacteroidales	Marinifilaceae	Butyricimonas					-		-		-		0	0	0							-		-		-		0	0	0							-		-		-		0	0	0
Bacteria	Bacteroidetes	Bacteroidia	Bacteroidales	Prevotellaceae	Prevotella	0.483613	0.519436			Increase		Increase		Increase		0.003384	0.005268	0.03328							-		-		-		0	0	0							-		-		-		0	0	0
Bacteria	Bacteroidetes	Bacteroidia	Bacteroidales	Prevotellaceae	Prevotella 9					-		-		-		0	0	0			0.145148	0.184734			Greater		-		Less		0	0.000939	0							-		-		-		0	0	0
Bacteria	Bacteroidetes	Bacteroidia	Bacteroidales	Rikenellaceae	Alistipes					-		-		-		0	0	0							-		-		-		0	0	0							-		-		-		0	0	0
Bacteria	Bacteroidetes	Bacteroidia	Bacteroidales	Tannerellaceae	Parabacteroides					-		-		-		0	0	0			0.878095	0.910617			Less		Less		Greater		6.49605	4.69233	4.97321							-		-		-		0	0	0
Bacteria	Firmicutes	Bacilli	Bacillales	Family XI	Gemella	0.365722	0.482088			Increase		Increase		Increase		0	0.003264	0.013254			0.121238	0.178666			Greater		Less		Less		0.065908	0.188878	0.01866			0.418813	0.645009			Less		Less		Greater		0.084556	0.021786	0.027303
Bacteria	Firmicutes	Bacilli	Bacillales	Staphylococcaceae	Staphylococcus	0.0147658	0.108976		0.04	Decrease	0.01	Decrease	0.21	Decrease		0.807219	0.059879	0.009056			0.0239928	0.0559833		0.357971	Less	0.02	Less	0.12	Less		0.632055	0.318472	0.126459			0.016266	0.170792		0.152757	Less	0.01	Less	0.15	Less		0.042692	0.007162	0
Bacteria	Firmicutes	Bacilli	Lactobacillales	Carnobacteriaceae	Granulicatella					-		-		-		0	0	0							-		-		-		0	0	0			0.342143	0.59875			Greater		Greater		Less		0.01409	0.0584	0.038779
Bacteria	Firmicutes	Bacilli	Lactobacillales	Enterococcaceae	Enterococcus	0.198365	28.8			Decrease		Decrease		Decrease		10.4369	7.07758	4.30733			0.0343896	6,88E-02			-	0.723674	Greater	0.0604575	Greater		0	0	0.003516			0.149076	4,20E-01			Greater		Greater		Greater		0.048281	0.422221	1.30178
Bacteria	Firmicutes	Bacilli	Lactobacillales	Lactobacillaceae	Lactobacillus	0.034674	10.9		0.18	Increase	0.03	Increase	0.1	Increase		0	2.16423	9.97176			0.00524752	3,35E-02		0.00438815	Greater	0.29	Greater	0.05	Less		0	0.453569	0.039123			0.944459	9,44E-01			Greater		Less		Less		0.046859	0.052255	0.032764
Bacteria	Firmicutes	Bacilli	Lactobacillales	Streptococcaceae	Streptococcus	0.113692	0.213626			Increase		Decrease		Decrease		0.547035	1.05761	0.145128			0.0685632	0.119986			Greater		Less		Less		10.2206	14.8212	4.10067			0.0258061	0.180643		0.0521334	Greater	0.54	Less	0.04	Less		10.019	15.5371	7.9079
Bacteria	Firmicutes	Clostridia	Clostridiales	Christensenellaceae	Christensenellaceae R-7 group					-		-		-		0	0	0							-		-		-		0	0	0							-		-		-		0	0	0
Bacteria	Firmicutes	Clostridia	Clostridiales	Clostridiaceae 1	Clostridium sensu stricto 1	0.135634	0.231376			Decrease		Decrease		Increase		7.29608	1.71606	3.90641			0.0652193	0.119986			-		Greater		Greater		0	0	0.013732			0.590095	0.774499			Greater		Greater		Greater		0.01655	0.019223	0.460827
Bacteria	Firmicutes	Clostridia	Clostridiales	Clostridiaceae 1	Clostridium sensu stricto 13					-		-		-		0	0	0							-		-		-		0	0	0							-		-		-		0	0	0
Bacteria	Firmicutes	Clostridia	Clostridiales	Family XI	Finegoldia	0.191486	0.287629			Increase		Increase		Increase		0	0.001313	0.003898			0.00900478	0.0335399		0.0163642	Less	0.0163642	Less		-		0.117572	0	0							-		-		-		0	0	0
Bacteria	Firmicutes	Clostridia	Clostridiales	Family XI	Peptoniphilus					-		-		-		0	0	0							-		-		-		0	0	0							-		-		-		0	0	0
Bacteria	Firmicutes	Clostridia	Clostridiales	Lachnospiraceae	Agathobacter					-		-		-		0	0	0							-		-		-		0	0	0							-		-		-		0	0	0
Bacteria	Firmicutes	Clostridia	Clostridiales	Lachnospiraceae	Anaerosporobacter					-		-		-		0	0	0							-		-		-		0	0	0							-		-		-		0	0	0
Bacteria	Firmicutes	Clostridia	Clostridiales	Lachnospiraceae	Anaerostipes					-		-		-		0	0	0							-		-		-		0	0	0							-		-		-		0	0	0
Bacteria	Firmicutes	Clostridia	Clostridiales	Lachnospiraceae	Blautia	0.439849	51			Increase		Increase		Increase		2.91017	4.94301	7.64731							-		-		-		0	0	0							-		-		-		0	0	0
Bacteria	Firmicutes	Clostridia	Clostridiales	Lachnospiraceae	Cellulosilyticum					-		-		-		0	0	0							-		-		-		0	0	0							-		-		-		0	0	0
Bacteria	Firmicutes	Clostridia	Clostridiales	Lachnospiraceae	Dorea					-		-		-		0	0	0							-		-		-		0	0	0							-		-		-		0	0	0
Bacteria	Firmicutes	Clostridia	Clostridiales	Lachnospiraceae	Eisenbergiella					-		-		-		0	0	0							-		-		-		0	0	0							-		-		-		0	0	0
Bacteria	Firmicutes	Clostridia	Clostridiales	Lachnospiraceae	Epulopiscium					-		-		-		0	0	0							-		-		-		0	0	0							-		-		-		0	0	0
Bacteria	Firmicutes	Clostridia	Clostridiales	Lachnospiraceae	Fusicatenibacter					-		-		-		0	0	0							-		-		-		0	0	0							-		-		-		0	0	0
Bacteria	Firmicutes	Clostridia	Clostridiales	Lachnospiraceae	Hungatella					-		-		-		0	0	0							-		-		-		0	0	0							-		-		-		0	0	0
Bacteria	Firmicutes	Clostridia	Clostridiales	Lachnospiraceae	Lachnoclostridium					-		-		-		0	0	0							-		-		-		0	0	0							-		-		-		0	0	0
Bacteria	Firmicutes	Clostridia	Clostridiales	Lachnospiraceae	Lachnoclostridium 5					-		-		-		0	0	0							-		-		-		0	0	0							-		-		-		0	0	0
Bacteria	Firmicutes	Clostridia	Clostridiales	Lachnospiraceae	Lachnospira					-		-		-		0	0	0							-		-		-		0	0	0							-		-		-		0	0	0
Bacteria	Firmicutes	Clostridia	Clostridiales	Lachnospiraceae	Lachnospiraceae ND3007 group					-		-		-		0	0	0							-		-		-		0	0	0							-		-		-		0	0	0
Bacteria	Firmicutes	Clostridia	Clostridiales	Lachnospiraceae	Lachnospiraceae NK4A136 group					-		-		-		0	0	0			0.0206508	0.0525657			-	0.4795	Greater	0.0715723	Greater		0	0	0.001142							-		-		-		0	0	0
Bacteria	Firmicutes	Clostridia	Clostridiales	Lachnospiraceae	Lachnospiraceae UCG-004					-		-		-		0	0	0							-		-		-		0	0	0							-		-		-		0	0	0
Bacteria	Firmicutes	Clostridia	Clostridiales	Lachnospiraceae	Lachnospiraceae UCG-008					-		-		-		0	0	0							-		-		-		0	0	0							-		-		-		0	0	0
Bacteria	Firmicutes	Clostridia	Clostridiales	Lachnospiraceae	Roseburia					-		-		-		0	0	0							-		-		-		0	0	0							-		-		-		0	0	0
Bacteria	Firmicutes	Clostridia	Clostridiales	Lachnospiraceae	Sellimonas					-		-		-		0	0	0							-		-		-		0	0	0							-		-		-		0	0	0
Bacteria	Firmicutes	Clostridia	Clostridiales	Lachnospiraceae	Tyzzerella 3					-		-		-		0	0	0							-		-		-		0	0	0							-		-		-		0	0	0
Bacteria	Firmicutes	Clostridia	Clostridiales	Lachnospiraceae	Tyzzerella 4					-		-		-		0	0	0							-		-		-		0	0	0							-		-		-		0	0	0
Bacteria	Firmicutes	Clostridia	Clostridiales	Lachnospiraceae	Unassigned					-		-		-		0	0	0							-		-		-		0	0	0							-		-		-		0	0	0
Bacteria	Firmicutes	Clostridia	Clostridiales	Lachnospiraceae	[Eubacterium] eligens group					-		-		-		0	0	0							-		-		-		0	0	0							-		-		-		0	0	0
Bacteria	Firmicutes	Clostridia	Clostridiales	Lachnospiraceae	[Eubacterium] hallii group					-		-		-		0	0	0							-		-		-		0	0	0							-		-		-		0	0	0
Bacteria	Firmicutes	Clostridia	Clostridiales	Lachnospiraceae	[Ruminococcus] gnavus group					-		-		-		0	0	0							-		-		-		0	0	0							-		-		-		0	0	0
Bacteria	Firmicutes	Clostridia	Clostridiales	Lachnospiraceae	[Ruminococcus] torques group					-		-		-		0	0	0							-		-		-		0	0	0							-		-		-		0	0	0
Bacteria	Firmicutes	Clostridia	Clostridiales	Lachnospiraceae	uncultured					-		-		-		0	0	0							-		-		-		0	0	0							-		-		-		0	0	0
Bacteria	Firmicutes	Clostridia	Clostridiales	Peptostreptococcaceae	Clostridioides	0.462741	51.6			Decrease		Decrease		Increase		7.76848	1.89278	4.9335							-		-		-		0	0	0							-		-		-		0	0	0
Bacteria	Firmicutes	Clostridia	Clostridiales	Peptostreptococcaceae	Paeniclostridium					-		-		-		0	0	0							-		-		-		0	0	0							-		-		-		0	0	0
Bacteria	Firmicutes	Clostridia	Clostridiales	Peptostreptococcaceae	Peptostreptococcus					-		-		-		0	0	0							-		-		-		0	0	0							-		-		-		0	0	0
Bacteria	Firmicutes	Clostridia	Clostridiales	Peptostreptococcaceae	Romboutsia					-		-		-		0	0	0							-		-		-		0	0	0							-		-		-		0	0	0
Bacteria	Firmicutes	Clostridia	Clostridiales	Peptostreptococcaceae	Terrisporobacter	0.00808579	10.9		0.15	Increase	0.3	Increase	0.01	Increase		0	0.001861	0.15896							-		-		-		0	0	0							-		-		-		0	0	0
Bacteria	Firmicutes	Clostridia	Clostridiales	Peptostreptococcaceae	uncultured					-		-		-		0	0	0							-		-		-		0	0	0			0.0137034	0.170792		0.0280983	Less	0.03	Less	0.93	-		0.004247	0	0
Bacteria	Firmicutes	Clostridia	Clostridiales	Ruminococcaceae	Butyricicoccus					-		-		-		0	0	0							-		-		-		0	0	0							-		-		-		0	0	0
Bacteria	Firmicutes	Clostridia	Clostridiales	Ruminococcaceae	Faecalibacterium					-		-		-		0	0	0							-		-		-		0	0	0							-		-		-		0	0	0
Bacteria	Firmicutes	Clostridia	Clostridiales	Ruminococcaceae	Flavonifractor					-		-		-		0	0	0							-		-		-		0	0	0							-		-		-		0	0	0
Bacteria	Firmicutes	Clostridia	Clostridiales	Ruminococcaceae	Ruminiclostridium	0.0712774	15.9			-		Increase		Increase		0	0	0.001559							-		-		-		0	0	0							-		-		-		0	0	0
Bacteria	Firmicutes	Clostridia	Clostridiales	Ruminococcaceae	Ruminiclostridium 5				0.03	-		-		-		0	0	0							-		-		-		0	0	0							-		-		-		0	0	0
Bacteria	Firmicutes	Clostridia	Clostridiales	Ruminococcaceae	Ruminiclostridium 9					-		-		-		0	0	0							-		-		-		0	0	0							-		-		-		0	0	0
Bacteria	Firmicutes	Clostridia	Clostridiales	Ruminococcaceae	Ruminococcaceae UCG-013					-		-		-		0	0	0							-		-		-		0	0	0							-		-		-		0	0	0
Bacteria	Firmicutes	Clostridia	Clostridiales	Ruminococcaceae	Ruminococcus 1					-		-		-		0	0	0							-		-		-		0	0	0							-		-		-		0	0	0
Bacteria	Firmicutes	Clostridia	Clostridiales	Ruminococcaceae	Ruminococcus 2					-		-		-		0	0	0							-		-		-		0	0	0							-		-		-		0	0	0
Bacteria	Firmicutes	Clostridia	Clostridiales	Ruminococcaceae	Subdoligranulum					-		-		-		0	0	0							-		-		-		0	0	0							-		-		-		0	0	0
Bacteria	Firmicutes	Clostridia	Clostridiales	Ruminococcaceae	[Eubacterium] coprostanoligenes group					-		-		-		0	0	0							-		-		-		0	0	0							-		-		-		0	0	0
Bacteria	Firmicutes	Erysipelotrichia	Erysipelotrichales	Erysipelotrichaceae	Coprobacillus					-		-		-		0	0	0							-		-		-		0	0	0							-		-		-		0	0	0
Bacteria	Firmicutes	Erysipelotrichia	Erysipelotrichales	Erysipelotrichaceae	Erysipelatoclostridium					-		-		-		0	0	0							-		-		-		0	0	0							-		-		-		0	0	0
Bacteria	Firmicutes	Erysipelotrichia	Erysipelotrichales	Erysipelotrichaceae	Erysipelotrichaceae UCG-003					-		-		-		0	0	0							-		-		-		0	0	0							-		-		-		0	0	0
Bacteria	Firmicutes	Erysipelotrichia	Erysipelotrichales	Erysipelotrichaceae	Unassigned					-		-		-		0	0	0							-		-		-		0	0	0							-		-		-		0	0	0
Bacteria	Firmicutes	Negativicutes	Selenomonadales	Acidaminococcaceae	Phascolarctobacterium	0.0413357	10.9		0.09	Decrease	0.04	Decrease	0.23	Decrease		0.002417	0.001749	0			0.00918669	3,35E-02		0.0133335	Greater	0.01	Greater	0.94	Greater		0	2.39774	3.04399							-		-		-		0	0	0
Bacteria	Firmicutes	Negativicutes	Selenomonadales	Veillonellaceae	Anaeroglobus					-		-		-		0	0	0							-		-		-		0	0	0							-		-		-		0	0	0
Bacteria	Firmicutes	Negativicutes	Selenomonadales	Veillonellaceae	Dialister					-		-		-		0	0	0							-		-		-		0	0	0							-		-		-		0	0	0
Bacteria	Firmicutes	Negativicutes	Selenomonadales	Veillonellaceae	Megamonas					-		-		-		0	0	0							-		-		-		0	0	0							-		-		-		0	0	0
Bacteria	Firmicutes	Negativicutes	Selenomonadales	Veillonellaceae	Megasphaera					-		-		-		0	0	0							-		-		-		0	0	0							-		-		-		0	0	0
Bacteria	Firmicutes	Negativicutes	Selenomonadales	Veillonellaceae	Negativicoccus	0.117863	0.213626			Increase		Increase		Increase		0	0.001822	0.033304			0.136695	0.182261			Greater		Less		Less		0.003901	0.006675	0							-		-		-		0	0	0
Bacteria	Firmicutes	Negativicutes	Selenomonadales	Veillonellaceae	Veillonella	0.626014	0.648372			Decrease		Decrease		Decrease		21.856	13.5439	11.3763			0.264477	0.321972			Greater		Less		Less		1.96622	2.51526	1.55559			0.430006	0.645009			Greater		Greater		Less		5.55569	14.7494	9.41542
Bacteria	Fusobacteria	Fusobacteriia	Fusobacteriales	Fusobacteriaceae	Fusobacterium					-		-		-		0	0	0			0.0270518	0.0582655		0.0989881	Greater	0.436677	Greater	0.0266669	Less		0	0.009642	0.003275			0.944459	0.944459			Greater		Greater		Greater		0	0.00118	0.012064
Bacteria	Patescibacteria	Saccharimonadia	Saccharimonadales	uncultured bacterium	Unassigned	0.0712774	0.159003			-		Increase		Increase		0	0	0.005457							-		-		-		0	0	0			0.210044	0.441092			Less		Less		Less		0.026419	0.001363	0
Bacteria	Proteobacteria	Gammaproteobacteria	Betaproteobacteriales	Burkholderiaceae	Sutterella					-		-		-		0	0	0			0.121238	0.178666			Greater		Greater		Less		0.872095	1.40108	0.915242							-		-		-		0	0	0
Bacteria	Proteobacteria	Gammaproteobacteria	Betaproteobacteriales	Neisseriaceae	Neisseria					-		-		-		0	0	0			0.778801	0.838709			Less		Less		-		0.00122	0	0							-		-		-		0	0	0
Bacteria	Proteobacteria	Gammaproteobacteria	Enterobacteriales	Enterobacteriaceae	Citrobacter	0.0274849	0.108976		0.02	Increase	0.13	Increase	0.58	Decrease		0	11.3429	7.53395							-		-		-		0	0	0							-		-		-		0	0	0
Bacteria	Proteobacteria	Gammaproteobacteria	Enterobacteriales	Enterobacteriaceae	Enterobacter	0.439849	0.510225			Decrease		Increase		Increase		4.25931	4.05054	12.1708			0.0871609	0.143559			Less		Less		Less		31.824	18.4961	7.55338			0.0812772	0.341364			Greater		Greater		Greater		0.038858	0.143371	0.17686
Bacteria	Proteobacteria	Gammaproteobacteria	Enterobacteriales	Enterobacteriaceae	Escherichia-Shigella	0.0173712	0.108976		0.03	Decrease	0.02	Decrease		-		0.004486	0	0							-		-		-		0	0	0			0.46952	0.657328			Less		Less		Less		23.5668	13.6038	12.7962
Bacteria	Proteobacteria	Gammaproteobacteria	Enterobacteriales	Enterobacteriaceae	Morganella					-		-		-		0	0	0							-		-		-		0	0	0							-		-		-		0	0	0
Bacteria	Proteobacteria	Gammaproteobacteria	Enterobacteriales	Enterobacteriaceae	Pantoea					-		-		-		0	0	0							-		-		-		0	0	0							-		-		-		0	0	0
Bacteria	Proteobacteria	Gammaproteobacteria	Enterobacteriales	Enterobacteriaceae	Proteus					-		-		-		0	0	0			0.0107807	0.0335399		0.0843567	Greater	0.0089384	Greater	0.288844	Greater		0.024068	0.397365	1.29317							-		-		-		0	0	0
Bacteria	Proteobacteria	Gammaproteobacteria	Enterobacteriales	Enterobacteriaceae	Serratia					-		-		-		0	0	0							-		-		-		0	0	0							-		-		-		0	0	0
Bacteria	Proteobacteria	Gammaproteobacteria	Enterobacteriales	Enterobacteriaceae	Unassigned	0.0293869	0.108976		0.02	Increase	0.11	Increase	0.68	Decrease		0	0.863475	0.78028							-		-		-		0	0	0							-		-		-		0	0	0
Bacteria	Proteobacteria	Gammaproteobacteria	Pasteurellales	Pasteurellaceae	Haemophilus	0.0413357	10.9		0.09	Increase		-	0.23	Decrease		0	0.002109	0			0.0177743	4,98E-02		0.0266669	Less	0.0354774	Less	0.72	Less		0.274958	0.003368	0			0.333237	5,99E-01			Less		Less		Less		0.49846	0.160991	0.092275
Bacteria	Verrucomicrobia	Verrucomicrobiae	Verrucomicrobiales	Akkermansiaceae	Akkermansia	0.0413357	0.108976		0.09	Increase		-	0.23	Decrease		0	0.000875	0			0.733447	0.821461			Less		Less	0.23	Less		0.001216	0.000939	0							-		-		-		0	0	0

## Sheet: Vaccination-firstDose
Table S6. Effect of the first dose of vaccination (Infrarix Hexa) on the bacterial composition at the genera level in infants B-M.
Tested in a block design across all infants - differences between periods 7 days before vaccination, the week of the vaccination vs week after the vaccination
Followed by Conover-Friedman post-hoc test
Some bacteria were not tested due to their absence in the period
						FRIEDMAN TEST					ConoverFriedman posthoc				ConoverFriedman posthoc				ConoverFriedman posthoc
Bacteria						Friedman_NONadjusted	Friedman_adjusted		mean relative abundance [%] in 7 days before first dose		vacc. week vs before p-value	effect	mean relative abundance [%] in week of first dose		after vs before p-value	effect	mean relative abundance [%] in 7 days after week of first dose		after vs vacc. week p-value	effect	mean relative abundance [%] in 7 days after week of first dose
Bacteria	Actinobacteria	Coriobacteriia	Coriobacteriales	Atopobiaceae	Atopobium	0.096972	0.61047		6,03154E-06			Increase	6,45107E-05			Increase	0.000885			Increase	1,76E-03
Bacteria	Bacteroidetes	Bacteroidia	Bacteroidales	Bacteroidaceae	Bacteroides	0.096972	0.61047		1,28E-01			Increase	1,57E-01			Increase	0.146395			Decrease	0.000498
Bacteria	Firmicutes	Clostridia	Clostridiales	Lachnospiraceae	[Eubacterium] hallii group	0.096972	0.61047		1,74E-05			Increase	5,22E-05			Decrease	0,00E+00			Increase	0.25317
Bacteria	Actinobacteria	Actinobacteria	Bifidobacteriales	Bifidobacteriaceae	Bifidobacterium	0.121103	0.61047		0.215539			Increase	0.233795			Increase	0.25317			Decrease	5,29E-05
Bacteria	Bacteroidetes	Bacteroidia	Bacteroidales	Prevotellaceae	Prevotella	0.121103	0.61047		9,04198E-05			Decrease	4,46761E-05			Decrease	0			Increase	0.001099
Bacteria	Firmicutes	Clostridia	Clostridiales	Family XI	Peptoniphilus	0.121103	0.61047		7,43533E-06			Increase	7,75365E-05			Increase	0.000144			Decrease	1,9E-05
Bacteria	Firmicutes	Clostridia	Clostridiales	Lachnospiraceae	Dorea	0.121103	0.61047		0,00E+00			Increase	5,87E-05			-	0,00E+00			Increase	0.000885
Bacteria	Firmicutes	Clostridia	Clostridiales	Lachnospiraceae	[Ruminococcus] gnavus group	0.121103	0.61047		0.000304849			Increase	0.00107167			Increase	0.002137			Increase	0.032403
Bacteria	Actinobacteria	Actinobacteria	Actinomycetales	Actinomycetaceae	Actinomyces	0.169013	0.61047		8,41E-04			Decrease	7,29E-04			Increase	1,76E-03			Decrease	7,27E-04
Bacteria	Actinobacteria	Coriobacteriia	Coriobacteriales	Eggerthellaceae	Senegalimassilia	0.169013	0.61047		0.000359118			Increase	4,76E-04			Decrease	2,47E-04			Decrease	0
Bacteria	Firmicutes	Bacilli	Lactobacillales	Enterococcaceae	Enterococcus	0.169013	0.61047		0.0122162			Increase	0.0147956			Decrease	0.008378			Decrease	2,47E-04
Bacteria	Firmicutes	Clostridia	Clostridiales	Lachnospiraceae	Agathobacter	0.169013	0.61047		0			-	0			-	0			Increase	0.146395
Bacteria	Firmicutes	Clostridia	Clostridiales	Lachnospiraceae	Cellulosilyticum	0.169013	0.61047		0			-	0			-	0			-	0
Bacteria	Firmicutes	Clostridia	Clostridiales	Peptostreptococcaceae	Clostridioides	0.169013	0.61047		0.00633342			Increase	8,36E-03			Decrease	2,69E-03			Decrease	0
Bacteria	Firmicutes	Erysipelotrichia	Erysipelotrichales	Erysipelotrichaceae	Unassigned	0.169013	0.61047		0			Increase	0.00112331			Increase	0.001686			Decrease	1,09E-05
Bacteria	Fusobacteria	Fusobacteriia	Fusobacteriales	Fusobacteriaceae	Fusobacterium	0.169013	0.61047		2,41956E-05			Decrease	1,48873E-05			Decrease	0			Increase	2,72E-05
Bacteria	Proteobacteria	Gammaproteobacteria	Betaproteobacteriales	Burkholderiaceae	Sutterella	0.169013	0.61047		0.00114918			Increase	1,27E-03			Decrease	6,47E-04			Increase	0.017328
Bacteria	Firmicutes	Clostridia	Clostridiales	Christensenellaceae	Christensenellaceae R-7 group	0.235877	0.61047		0			-	0			-	0			Increase	0.000368
Bacteria	Firmicutes	Clostridia	Clostridiales	Lachnospiraceae	Fusicatenibacter	0.235877	0.61047		0			-	0			-	0			Increase	0.000371
Bacteria	Firmicutes	Clostridia	Clostridiales	Lachnospiraceae	Tyzzerella 3	0.235877	0.61047		0			-	0			-	0			-	0
Bacteria	Firmicutes	Clostridia	Clostridiales	Lachnospiraceae	Unassigned	0.235877	0.61047		0			-	0			-	0			Increase	0.008378
Bacteria	Firmicutes	Clostridia	Clostridiales	Peptostreptococcaceae	Paeniclostridium	0.235877	0.61047		0			-	0,00E+00			-	0,00E+00			Increase	0.02518
Bacteria	Firmicutes	Clostridia	Clostridiales	Peptostreptococcaceae	Peptostreptococcus	0.235877	0.61047		0,00E+00			-	0			-	0			Increase	0.052433
Bacteria	Firmicutes	Clostridia	Clostridiales	Peptostreptococcaceae	uncultured	0.235877	0.61047		0			-	0			-	0			-	0
Bacteria	Firmicutes	Clostridia	Clostridiales	Ruminococcaceae	Ruminiclostridium 5	0.235877	0.61047		0			-	0			-	0			Increase	7,99E-02
Bacteria	Firmicutes	Clostridia	Clostridiales	Ruminococcaceae	[Eubacterium] coprostanoligenes group	0.235877	0.61047		0			-	0			-	0			-	0
Bacteria	Proteobacteria	Gammaproteobacteria	Enterobacteriales	Enterobacteriaceae	Enterobacter	0.235877	0.61047		0.20803			Decrease	0.111364			Decrease	8,29E-02			Decrease	0
Bacteria	Verrucomicrobia	Verrucomicrobiae	Verrucomicrobiales	Akkermansiaceae	Akkermansia	0.235877	0.61047		1,98275E-05			Increase	4,7779E-05			Decrease	1,58E-05			Increase	0.000144
Bacteria	Firmicutes	Clostridia	Clostridiales	Lachnospiraceae	Eisenbergiella	0.263597	0.61047		9,67825E-05			Decrease	3,29308E-05			Decrease	1,74E-05			Decrease	0
Bacteria	Firmicutes	Negativicutes	Selenomonadales	Veillonellaceae	Negativicoccus	0.263597	0.61047		0.000102098			Increase	1,80E-04			Increase	2,53E-04			Decrease	0,00E+00
Bacteria	Firmicutes	Negativicutes	Selenomonadales	Veillonellaceae	Veillonella	0.263597	0.61047		0.0802076			Increase	9,29E-02			Increase	0.139502			Decrease	0
Bacteria	Firmicutes	Bacilli	Lactobacillales	Streptococcaceae	Streptococcus	0.367879	0.61047		0.0576707			Increase	0.0636585			Decrease	0.052433			Decrease	0.02124
Bacteria	Actinobacteria	Coriobacteriia	Coriobacteriales	Eggerthellaceae	Gordonibacter	0.459426	0.61047		0			-	0			-	0			-	0
Bacteria	Bacteroidetes	Bacteroidia	Bacteroidales	Prevotellaceae	Prevotella 9	0.459426	0.61047		3,89485E-05			Decrease	0			Decrease	1,09E-05			-	0,00E+00
Bacteria	Bacteroidetes	Bacteroidia	Bacteroidales	Tannerellaceae	Parabacteroides	0.459426	0.61047		0.0104456			Decrease	0.00873135			Increase	0.017328			Decrease	1,74E-05
Bacteria	Firmicutes	Bacilli	Lactobacillales	Carnobacteriaceae	Granulicatella	0.459426	0.61047		0			-	0			-	0			-	0,00E+00
Bacteria	Firmicutes	Clostridia	Clostridiales	Clostridiaceae 1	Clostridium sensu stricto 13	0.459426	0.61047		0,00E+00			-	0,00E+00			-	0			-	0
Bacteria	Firmicutes	Clostridia	Clostridiales	Lachnospiraceae	Anaerosporobacter	0.459426	0.61047		0,00E+00			-	0,00E+00			-	0,00E+00			-	0
Bacteria	Firmicutes	Clostridia	Clostridiales	Lachnospiraceae	Anaerostipes	0.459426	0.61047		0			-	0			-	0			Increase	7,09E-03
Bacteria	Firmicutes	Clostridia	Clostridiales	Lachnospiraceae	Epulopiscium	0.459426	0.61047		0,00E+00			-	0,00E+00			-	0,00E+00			-	0
Bacteria	Firmicutes	Clostridia	Clostridiales	Lachnospiraceae	Hungatella	0.459426	0.61047		0			-	0			-	0			-	0,00E+00
Bacteria	Firmicutes	Clostridia	Clostridiales	Lachnospiraceae	Lachnoclostridium 5	0.459426	0.61047		0			-	0			-	0			-	0,00E+00
Bacteria	Firmicutes	Clostridia	Clostridiales	Lachnospiraceae	Lachnospira	0.459426	0.61047		0,00E+00			-	0,00E+00			-	0,00E+00			Increase	6,34E-06
Bacteria	Firmicutes	Clostridia	Clostridiales	Lachnospiraceae	Lachnospiraceae ND3007 group	0.459426	0.61047		0			-	0,00E+00			-	0,00E+00			-	0
Bacteria	Firmicutes	Clostridia	Clostridiales	Lachnospiraceae	Lachnospiraceae NK4A136 group	0.459426	0.61047		0			-	0			Increase	6,34E-06			Increase	0.01476
Bacteria	Firmicutes	Clostridia	Clostridiales	Lachnospiraceae	Lachnospiraceae UCG-004	0.459426	0.61047		0			-	0			-	0			-	0
Bacteria	Firmicutes	Clostridia	Clostridiales	Lachnospiraceae	Sellimonas	0.459426	0.61047		0			-	0			Increase	0.000805			Increase	0.000805
Bacteria	Firmicutes	Clostridia	Clostridiales	Lachnospiraceae	Tyzzerella 4	0.459426	0.61047		0,00E+00			-	0,00E+00			-	0			-	0
Bacteria	Firmicutes	Clostridia	Clostridiales	Lachnospiraceae	[Eubacterium] eligens group	0.459426	0.61047		0			-	0			-	0			-	0
Bacteria	Firmicutes	Clostridia	Clostridiales	Lachnospiraceae	[Ruminococcus] torques group	0.459426	0.61047		0,00E+00			-	0			-	0			-	0
Bacteria	Firmicutes	Clostridia	Clostridiales	Lachnospiraceae	uncultured	0.459426	0.61047		0			-	0			-	0			-	0
Bacteria	Firmicutes	Clostridia	Clostridiales	Peptostreptococcaceae	Romboutsia	0.459426	0.61047		0			-	0			-	0			-	0,00E+00
Bacteria	Firmicutes	Clostridia	Clostridiales	Peptostreptococcaceae	Terrisporobacter	0.459426	0.61047		0.000101353			Increase	0.000323161			Decrease	3,35E-05			Increase	0.002137
Bacteria	Firmicutes	Clostridia	Clostridiales	Ruminococcaceae	Butyricicoccus	0.459426	0.61047		0			-	0			-	0,00E+00			-	0
Bacteria	Firmicutes	Clostridia	Clostridiales	Ruminococcaceae	Faecalibacterium	0.459426	0.61047		0,00E+00			Increase	3,7368E-05			-	0			Decrease	0
Bacteria	Firmicutes	Clostridia	Clostridiales	Ruminococcaceae	Flavonifractor	0.459426	0.61047		0			-	0			-	0,00E+00			Increase	2,69E-03
Bacteria	Firmicutes	Clostridia	Clostridiales	Ruminococcaceae	Ruminiclostridium	0.459426	0.61047		5,19757E-06			Decrease	0,00E+00			Increase	0.00019			-	0,00E+00
Bacteria	Firmicutes	Clostridia	Clostridiales	Ruminococcaceae	Ruminiclostridium 9	0.459426	0.61047		0,00E+00			-	0			-	0			-	0
Bacteria	Firmicutes	Clostridia	Clostridiales	Ruminococcaceae	Ruminococcaceae UCG-013	0.459426	0.61047		0			-	0,00E+00			-	0,00E+00			-	0
Bacteria	Firmicutes	Clostridia	Clostridiales	Ruminococcaceae	Ruminococcus 1	0.459426	0.61047		0,00E+00			-	0			-	0,00E+00			Increase	3,35E-05
Bacteria	Firmicutes	Clostridia	Clostridiales	Ruminococcaceae	Ruminococcus 2	0.459426	0.61047		0			-	0			-	0			-	0
Bacteria	Firmicutes	Erysipelotrichia	Erysipelotrichales	Erysipelotrichaceae	Coprobacillus	0.459426	0.61047		0			-	0,00E+00			-	0			-	0,00E+00
Bacteria	Firmicutes	Erysipelotrichia	Erysipelotrichales	Erysipelotrichaceae	Erysipelatoclostridium	0.459426	0.61047		0,00E+00			-	0,00E+00			-	0,00E+00			-	0
Bacteria	Firmicutes	Erysipelotrichia	Erysipelotrichales	Erysipelotrichaceae	Erysipelotrichaceae UCG-003	0.459426	0.61047		0			-	0			-	0			-	0,00E+00
Bacteria	Firmicutes	Negativicutes	Selenomonadales	Veillonellaceae	Anaeroglobus	0.459426	0.61047		0,00E+00			-	0,00E+00			-	0			Increase	0.00019
Bacteria	Firmicutes	Negativicutes	Selenomonadales	Veillonellaceae	Dialister	0.459426	0.61047		0,00E+00			-	0,00E+00			-	0,00E+00			-	0
Bacteria	Firmicutes	Negativicutes	Selenomonadales	Veillonellaceae	Megamonas	0.459426	0.61047		0,00E+00			-	0,00E+00			-	0,00E+00			-	0
Bacteria	Firmicutes	Negativicutes	Selenomonadales	Veillonellaceae	Megasphaera	0.459426	0.61047		0			Increase	9,7966E-05			Increase	0.000189			Decrease	0,00E+00
Bacteria	Proteobacteria	Gammaproteobacteria	Betaproteobacteriales	Neisseriaceae	Neisseria	0.459426	0.61047		0,00E+00			Increase	1,16E-05			Increase	1,10E-05			Decrease	0,00E+00
Bacteria	Proteobacteria	Gammaproteobacteria	Enterobacteriales	Enterobacteriaceae	Morganella	0.459426	0.61047		0			-	0			-	0,00E+00			-	0
Bacteria	Proteobacteria	Gammaproteobacteria	Enterobacteriales	Enterobacteriaceae	Pantoea	0.459426	0.61047		0,00E+00			-	0			-	0			-	0
Bacteria	Proteobacteria	Gammaproteobacteria	Enterobacteriales	Enterobacteriaceae	Serratia	0.459426	0.61047		0			-	0			-	0			-	0
Bacteria	Proteobacteria	Gammaproteobacteria	Enterobacteriales	Enterobacteriaceae	Unassigned	0.459426	0.61047		0.00364056			Decrease	0.00236459			Decrease	0.00129			Decrease	0
Bacteria	Actinobacteria	Coriobacteriia	Coriobacteriales	Coriobacteriaceae	Collinsella	0.64118	0.767833		4,75E-02			Decrease	4,58E-02			Decrease	0.032403			Decrease	0,00E+00
Bacteria	Bacteroidetes	Bacteroidia	Bacteroidales	Marinifilaceae	Butyricimonas	0.64118	0.767833		1,10006E-05			Decrease	6,48147E-06			Decrease	0			Decrease	0
Bacteria	Bacteroidetes	Bacteroidia	Bacteroidales	Rikenellaceae	Alistipes	0.64118	0.767833		1,00526E-05			Decrease	0			Increase	2,72E-05			Increase	0.001686
Bacteria	Firmicutes	Bacilli	Bacillales	Family XI	Gemella	0.64118	0.767833		0.000312686			Increase	0.000349797			Increase	0.000368			Increase	0.004421
Bacteria	Firmicutes	Clostridia	Clostridiales	Family XI	Finegoldia	0.64118	0.767833		6,53E-04			Decrease	0			Decrease	0			-	0
Bacteria	Firmicutes	Clostridia	Clostridiales	Lachnospiraceae	Roseburia	0.64118	0.767833		1,01E-05			Decrease	0			Decrease	0			-	0,00E+00
Bacteria	Firmicutes	Clostridia	Clostridiales	Ruminococcaceae	Subdoligranulum	0.64118	0.767833		0			-	0			-	0			-	0,00E+00
Bacteria	Proteobacteria	Gammaproteobacteria	Enterobacteriales	Enterobacteriaceae	Escherichia-Shigella	0.64118	0.767833		1,80E-02			Increase	0.0398014			Increase	0.069907			Decrease	0.000189
Bacteria	Firmicutes	Clostridia	Clostridiales	Lachnospiraceae	Lachnospiraceae UCG-008	0.716531	0.837392		1,04E-02			Increase	0.0588425			Increase	0.01476			Decrease	2,53E-04
Bacteria	Proteobacteria	Gammaproteobacteria	Enterobacteriales	Enterobacteriaceae	Citrobacter	0.716531	0.837392		0.0149728			Decrease	0.0133317			Decrease	0.01256			Increase	0.139502
Bacteria	Actinobacteria	Actinobacteria	Actinomycetales	Actinomycetaceae	Varibaculum	0.894839	0.904161		2,73E-04			Decrease	0.000200772			Increase	0.000498			Decrease	0
Bacteria	Actinobacteria	Actinobacteria	Corynebacteriales	Corynebacteriaceae	Corynebacterium 1	0.894839	0.904161		5,71838E-05			Decrease	3,67E-05			Decrease	5,29E-05			Decrease	0
Bacteria	Actinobacteria	Actinobacteria	Micrococcales	Micrococcaceae	Rothia	0.894839	0.904161		0.00212355			Decrease	0.000365386			Decrease	0.001099			Increase	6,47E-04
Bacteria	Actinobacteria	Actinobacteria	Propionibacteriales	Propionibacteriaceae	Cutibacterium	0.894839	0.904161		1,59E-04			Decrease	8,95E-06			Decrease	1,9E-05			Increase	1,10E-05
Bacteria	Actinobacteria	Coriobacteriia	Coriobacteriales	Eggerthellaceae	Eggerthella	0.894839	0.904161		1,24E-03			Decrease	7,02E-04			Decrease	7,27E-04			Increase	0.01256
Bacteria	Firmicutes	Bacilli	Bacillales	Staphylococcaceae	Staphylococcus	0.894839	0.904161		0.000927647			Decrease	0.000531052			Decrease	0.000371			Increase	8,29E-02
Bacteria	Firmicutes	Clostridia	Clostridiales	Clostridiaceae 1	Clostridium sensu stricto 1	0.894839	0.904161		0.0756911			Increase	0.097657			Increase	7,99E-02			Decrease	0.069907
Bacteria	Firmicutes	Clostridia	Clostridiales	Lachnospiraceae	Blautia	0.894839	0.904161		0.032351			Decrease	8,48E-03			Decrease	0.02124			Decrease	0,00E+00
Bacteria	Firmicutes	Clostridia	Clostridiales	Lachnospiraceae	Lachnoclostridium	0.894839	0.904161		1,57E-02			Decrease	0.00481207			Decrease	7,09E-03			Decrease	0
Bacteria	Firmicutes	Negativicutes	Selenomonadales	Acidaminococcaceae	Phascolarctobacterium	0.894839	0.904161		0.0247113			Decrease	0.00193849			Decrease	0.004421			Increase	3,00E-03
Bacteria	Patescibacteria	Saccharimonadia	Saccharimonadales	uncultured bacterium	Unassigned	0.894839	0.904161		1,82E-05			Increase	3,91372E-05			Decrease	0			Decrease	0
Bacteria	Proteobacteria	Gammaproteobacteria	Enterobacteriales	Enterobacteriaceae	Proteus	0.894839	0.904161		0.0074487			Decrease	0.00188815			Decrease	3,00E-03			Decrease	0.00129
Bacteria	Proteobacteria	Gammaproteobacteria	Pasteurellales	Pasteurellaceae	Haemophilus	0.894839	0.904161		9,78E-03			Increase	0.0120825			Increase	0.012875			Increase	0.012875
Bacteria	Firmicutes	Bacilli	Lactobacillales	Lactobacillaceae	Lactobacillus	1	1		0.0111805			Increase	0.0139983			Increase	0.02518			Decrease	1,58E-05

## Sheet: Vaccination-secondDose
Table S6. Effect of the second dose of vaccination (Infrarix Hexa) on the bacterial composition at the genera level in infants B-M.
Tested in a block design across all infants - differences between periods 7 days before vaccination, the week of the vaccination vs week after the vaccination
Followed by Conover-Friedman post-hoc test
Some bacteria were not tested due to their absence in the period
						FRIEDMAN TEST					ConoverFriedman posthoc				ConoverFriedman posthoc				ConoverFriedman posthoc
Bacteria						Friedman_NONadjusted	Friedman_adjusted		mean relative abundance [%] in 7 days before second dose		vacc. week vs before p-value	effect	mean relative abundance [%] in week of second dose		after vs before p-value	effect	mean relative abundance [%] in 7 days after week of second dose		after vs vacc. week p-value	effect	mean relative abundance [%] in 7 days after week of second dose
Bacteria	Firmicutes	Clostridia	Clostridiales	Lachnospiraceae	Blautia	0.0672055	0.933715		0.0278084			Increase	0.0364005			Increase	0.04998			Increase	0.04998
Bacteria	Firmicutes	Bacilli	Bacillales	Family XI	Gemella	0.122456	0.933715		9,73722E-05			Increase	0.000164445			Increase	0.000153			Decrease	0.000153
Bacteria	Firmicutes	Clostridia	Clostridiales	Clostridiaceae 1	Clostridium sensu stricto 1	0.122456	0.933715		0.0291015			Decrease	0.0232466			Decrease	0.014996			Decrease	1,50E-02
Bacteria	Firmicutes	Clostridia	Clostridiales	Family XI	Finegoldia	0.149569	0.933715		5,80535E-06			Increase	3,30655E-05			Decrease	0,00E+00			Decrease	0
Bacteria	Bacteroidetes	Bacteroidia	Bacteroidales	Rikenellaceae	Alistipes	0.201897	0.933715		0			-	0			-	0			-	0,00E+00
Bacteria	Proteobacteria	Gammaproteobacteria	Enterobacteriales	Enterobacteriaceae	Escherichia-Shigella	0.201897	0.933715		0.0990897			Increase	0.110124			Decrease	7,50E-02			Decrease	0.075041
Bacteria	Actinobacteria	Actinobacteria	Actinomycetales	Actinomycetaceae	Varibaculum	0.272532	0.933715		9,37E-05			Increase	4,78E-04			Increase	0.000508			Increase	0.000508
Bacteria	Actinobacteria	Coriobacteriia	Coriobacteriales	Coriobacteriaceae	Collinsella	0.272532	0.933715		0.0407381			Increase	0.0622074			Decrease	0.03414			Decrease	0.03414
Bacteria	Firmicutes	Clostridia	Clostridiales	Family XI	Peptoniphilus	0.272532	0.933715		0			Increase	4,62385E-06			-	0			Decrease	0
Bacteria	Firmicutes	Clostridia	Clostridiales	Ruminococcaceae	Ruminococcaceae UCG-013	0.272532	0.933715		0			Increase	0.000105167			Increase	0.000171			Increase	1,71E-04
Bacteria	Firmicutes	Negativicutes	Selenomonadales	Veillonellaceae	Megasphaera	0.272532	0.933715		1,55E-03			Decrease	0.00144158			Decrease	0.00141			Decrease	0.00141
Bacteria	Proteobacteria	Gammaproteobacteria	Enterobacteriales	Enterobacteriaceae	Enterobacter	0.272532	0.933715		0.0358784			Decrease	0.00850376			Increase	0.048291			Increase	4,83E-02
Bacteria	Actinobacteria	Actinobacteria	Bifidobacteriales	Bifidobacteriaceae	Bifidobacterium	0.301194	0.933715		3,59E-01			Increase	4,45E-01			Increase	4,25E-01			Decrease	0.424696
Bacteria	Actinobacteria	Actinobacteria	Propionibacteriales	Propionibacteriaceae	Cutibacterium	0.301194	0.933715		0.000217931			Decrease	2,23208E-05			Decrease	0			Decrease	0
Bacteria	Bacteroidetes	Bacteroidia	Bacteroidales	Tannerellaceae	Parabacteroides	0.301194	0.933715		0.00363551			Decrease	3,15E-04			Decrease	4,89E-05			Decrease	4,89E-05
Bacteria	Actinobacteria	Actinobacteria	Micrococcales	Micrococcaceae	Rothia	0.40657	0.933715		0.000551052			Increase	0.000854602			Decrease	0.000248			Decrease	0.000248
Bacteria	Firmicutes	Clostridia	Clostridiales	Peptostreptococcaceae	Peptostreptococcus	0.40657	0.933715		0,00E+00			Increase	3,72014E-06			Increase	2,26E-05			Increase	2,26E-05
Bacteria	Firmicutes	Clostridia	Clostridiales	Ruminococcaceae	Ruminiclostridium 5	0.40657	0.933715		0,00E+00			Increase	1,54E-05			Increase	1,22E-05			Decrease	1,22E-05
Bacteria	Firmicutes	Negativicutes	Selenomonadales	Veillonellaceae	Negativicoccus	0.40657	0.933715		0,00E+00			Increase	1,38715E-05			Increase	0.000182			Increase	1,82E-04
Bacteria	Verrucomicrobia	Verrucomicrobiae	Verrucomicrobiales	Akkermansiaceae	Akkermansia	0.40657	0.933715		0.00766302			Increase	0.0090769			Decrease	0.003502			Decrease	0.003502
Bacteria	Actinobacteria	Actinobacteria	Corynebacteriales	Corynebacteriaceae	Corynebacterium 1	0.496585	0.933715		0.00075193			Decrease	0			Decrease	8,7E-05			Increase	8,7E-05
Bacteria	Actinobacteria	Coriobacteriia	Coriobacteriales	Eggerthellaceae	Eggerthella	0.496585	0.933715		9,17E-04			Increase	4,11E-03			Increase	1,69E-03			Decrease	1,69E-03
Bacteria	Bacteroidetes	Bacteroidia	Bacteroidales	Bacteroidaceae	Bacteroides	0.496585	0.933715		0.145331			Decrease	0.0822552			Decrease	0.089741			Increase	0.089741
Bacteria	Bacteroidetes	Bacteroidia	Bacteroidales	Prevotellaceae	Prevotella	0.496585	0.933715		7,59186E-06			Decrease	0,00E+00			Increase	8,03E-05			Increase	8,03E-05
Bacteria	Bacteroidetes	Bacteroidia	Bacteroidales	Prevotellaceae	Prevotella 9	0.496585	0.933715		0			Increase	1,86846E-05			-	0			Decrease	0
Bacteria	Firmicutes	Bacilli	Lactobacillales	Enterococcaceae	Enterococcus	0.496585	0.933715		0.00399617			Increase	0.0161381			Increase	0.007493			Decrease	0.007493
Bacteria	Firmicutes	Bacilli	Lactobacillales	Lactobacillaceae	Lactobacillus	0.496585	0.933715		0.0143279			Increase	2,89E-02			Decrease	1,30E-02			Decrease	0.012955
Bacteria	Firmicutes	Clostridia	Clostridiales	Lachnospiraceae	Fusicatenibacter	0.496585	0.933715		0,00E+00			Increase	2,58E-04			Increase	0.000434			Increase	0.000434
Bacteria	Firmicutes	Clostridia	Clostridiales	Lachnospiraceae	Lachnospira	0.496585	0.933715		0			Increase	0.000127678			Increase	4,36E-05			Decrease	4,36E-05
Bacteria	Firmicutes	Clostridia	Clostridiales	Lachnospiraceae	Lachnospiraceae UCG-008	0.496585	0.933715		0.016126			Increase	0.0334668			Increase	0.052479			Increase	0.052479
Bacteria	Firmicutes	Clostridia	Clostridiales	Lachnospiraceae	Roseburia	0.496585	0.933715		0			Increase	0.000367464			Increase	0.000455			Increase	0.000455
Bacteria	Firmicutes	Clostridia	Clostridiales	Lachnospiraceae	Sellimonas	0.496585	0.933715		0.00114896			Increase	0.00260878			Increase	0.001462			Decrease	0.001462
Bacteria	Firmicutes	Clostridia	Clostridiales	Lachnospiraceae	Tyzzerella 4	0.496585	0.933715		0			Increase	0.000211759			Increase	9,81E-05			Decrease	9,81E-05
Bacteria	Firmicutes	Clostridia	Clostridiales	Peptostreptococcaceae	Romboutsia	0.496585	0.933715		2,27756E-05			Increase	4,79E-04			Decrease	0,00E+00			Decrease	0
Bacteria	Firmicutes	Clostridia	Clostridiales	Ruminococcaceae	Subdoligranulum	0.496585	0.933715		0,00E+00			-	0			-	0			-	0
Bacteria	Fusobacteria	Fusobacteriia	Fusobacteriales	Fusobacteriaceae	Fusobacterium	0.496585	0.933715		0,00E+00			Increase	7,02642E-05			-	0			Decrease	0
Bacteria	Proteobacteria	Gammaproteobacteria	Betaproteobacteriales	Neisseriaceae	Neisseria	0.496585	0.933715		0,00E+00			Increase	1,03E-04			Increase	1,32E-05			Decrease	1,32E-05
Bacteria	Firmicutes	Clostridia	Clostridiales	Lachnospiraceae	Lachnospiraceae NK4A136 group	0.67032	0.933715		0,00E+00			-	0,00E+00			Increase	5,61E-05			Increase	5,61E-05
Bacteria	Firmicutes	Clostridia	Clostridiales	Lachnospiraceae	[Eubacterium] eligens group	0.67032	0.933715		0			-	0			Increase	0.000196			Increase	0.000196
Bacteria	Firmicutes	Clostridia	Clostridiales	Peptostreptococcaceae	uncultured	0.67032	0.933715		0.000203862			Increase	0.000686678			Increase	0.00056			Decrease	0.00056
Bacteria	Firmicutes	Clostridia	Clostridiales	Ruminococcaceae	Ruminiclostridium	0.67032	0.933715		3,31E-04			Increase	6,54E-04			Decrease	0.000226			Decrease	0.000226
Bacteria	Proteobacteria	Gammaproteobacteria	Enterobacteriales	Enterobacteriaceae	Citrobacter	0.67032	0.933715		8,05E-03			Decrease	5,94E-03			Decrease	7,41E-03			Increase	0.007411
Bacteria	Proteobacteria	Gammaproteobacteria	Enterobacteriales	Enterobacteriaceae	Unassigned	0.67032	0.933715		0.00167785			Decrease	7,82428E-05			Increase	6,09E-03			Increase	0.006086
Bacteria	Actinobacteria	Actinobacteria	Actinomycetales	Actinomycetaceae	Actinomyces	0.740818	0.933715		0.00311967			Decrease	0.00205539			Increase	0.003169			Increase	3,17E-03
Bacteria	Actinobacteria	Coriobacteriia	Coriobacteriales	Eggerthellaceae	Senegalimassilia	0.740818	0.933715		0.00249			Decrease	0.000918688			Decrease	0.000664			Decrease	6,64E-04
Bacteria	Firmicutes	Bacilli	Bacillales	Staphylococcaceae	Staphylococcus	0.740818	0.933715		0.000303439			Decrease	0.000211647			Decrease	0.000237			Increase	0.000237
Bacteria	Firmicutes	Bacilli	Lactobacillales	Carnobacteriaceae	Granulicatella	0.740818	0.933715		5,68424E-05			Decrease	1,1339E-05			Increase	0.000111			Increase	0.000111
Bacteria	Firmicutes	Clostridia	Clostridiales	Lachnospiraceae	Agathobacter	0.740818	0.933715		0			-	0			-	0,00E+00			-	0
Bacteria	Firmicutes	Clostridia	Clostridiales	Lachnospiraceae	Cellulosilyticum	0.740818	0.933715		0			-	0			Increase	7,03E-05			Increase	7,03E-05
Bacteria	Firmicutes	Clostridia	Clostridiales	Lachnospiraceae	[Eubacterium] hallii group	0.740818	0.933715		0			-	0			-	0			-	0,00E+00
Bacteria	Firmicutes	Clostridia	Clostridiales	Peptostreptococcaceae	Paeniclostridium	0.740818	0.933715		0			-	0,00E+00			-	0			-	0,00E+00
Bacteria	Firmicutes	Clostridia	Clostridiales	Ruminococcaceae	Faecalibacterium	0.740818	0.933715		2,61E-05			Increase	6,85E-05			Increase	1,50E-03			Increase	0.001498
Bacteria	Firmicutes	Clostridia	Clostridiales	Ruminococcaceae	[Eubacterium] coprostanoligenes group	0.740818	0.933715		0			-	0			-	0			-	0
Bacteria	Firmicutes	Erysipelotrichia	Erysipelotrichales	Erysipelotrichaceae	Unassigned	0.740818	0.933715		0.00217064			Increase	0.00273646			Decrease	1,75E-03			Decrease	0.001745
Bacteria	Firmicutes	Negativicutes	Selenomonadales	Acidaminococcaceae	Phascolarctobacterium	0.740818	0.933715		0.00140219			Decrease	0.00010022			Decrease	0.000111			Increase	0.000111
Bacteria	Firmicutes	Negativicutes	Selenomonadales	Veillonellaceae	Megamonas	0.740818	0.933715		0			-	0			Increase	2,51E-06			Increase	2,51E-06
Bacteria	Patescibacteria	Saccharimonadia	Saccharimonadales	uncultured bacterium	Unassigned	0.740818	0.933715		0			-	0,00E+00			-	0			-	0
Bacteria	Proteobacteria	Gammaproteobacteria	Betaproteobacteriales	Burkholderiaceae	Sutterella	0.740818	0.933715		0.00193625			Decrease	0.00108206			Increase	0.004143			Increase	4,14E-03
Bacteria	Proteobacteria	Gammaproteobacteria	Enterobacteriales	Enterobacteriaceae	Morganella	0.740818	0.933715		0.000259568			Decrease	5,43E-05			Increase	0.000312			Increase	3,12E-04
Bacteria	Proteobacteria	Gammaproteobacteria	Enterobacteriales	Enterobacteriaceae	Proteus	0.740818	0.933715		0.00217404			Decrease	0.000748819			Decrease	1,56E-05			Decrease	1,56E-05
Bacteria	Proteobacteria	Gammaproteobacteria	Pasteurellales	Pasteurellaceae	Haemophilus	0.740818	0.933715		1,07E-02			Decrease	0.00393086			Decrease	0.000458			Decrease	0.000458
Bacteria	Actinobacteria	Coriobacteriia	Coriobacteriales	Atopobiaceae	Atopobium	0.904837	0.933715		1,49E-04			Decrease	3,98E-05			Decrease	7,30E-05			Increase	7,3E-05
Bacteria	Actinobacteria	Coriobacteriia	Coriobacteriales	Eggerthellaceae	Gordonibacter	0.904837	0.933715		0			-	0,00E+00			-	0,00E+00			-	0
Bacteria	Bacteroidetes	Bacteroidia	Bacteroidales	Marinifilaceae	Butyricimonas	0.904837	0.933715		0			-	0			-	0			-	0
Bacteria	Firmicutes	Bacilli	Lactobacillales	Streptococcaceae	Streptococcus	0.904837	0.933715		3,56E-02			Decrease	0.012687			Decrease	0.018254			Increase	0.018254
Bacteria	Firmicutes	Clostridia	Clostridiales	Christensenellaceae	Christensenellaceae R-7 group	0.904837	0.933715		0			-	0			-	0			-	0
Bacteria	Firmicutes	Clostridia	Clostridiales	Clostridiaceae 1	Clostridium sensu stricto 13	0.904837	0.933715		0			-	0			-	0			-	0
Bacteria	Firmicutes	Clostridia	Clostridiales	Lachnospiraceae	Anaerostipes	0.904837	0.933715		0			-	0,00E+00			-	0			-	0
Bacteria	Firmicutes	Clostridia	Clostridiales	Lachnospiraceae	Dorea	0.904837	0.933715		0			-	0			-	0			-	0,00E+00
Bacteria	Firmicutes	Clostridia	Clostridiales	Lachnospiraceae	Eisenbergiella	0.904837	0.933715		1,72367E-05			Increase	4,56121E-05			Decrease	0			Decrease	0,00E+00
Bacteria	Firmicutes	Clostridia	Clostridiales	Lachnospiraceae	Epulopiscium	0.904837	0.933715		0.00021687			Decrease	5,91679E-05			Decrease	0			Decrease	0,00E+00
Bacteria	Firmicutes	Clostridia	Clostridiales	Lachnospiraceae	Hungatella	0.904837	0.933715		0,00E+00			-	0,00E+00			-	0,00E+00			-	0
Bacteria	Firmicutes	Clostridia	Clostridiales	Lachnospiraceae	Lachnoclostridium	0.904837	0.933715		0.00546913			Decrease	0.00177344			Decrease	0.00087			Decrease	8,70E-04
Bacteria	Firmicutes	Clostridia	Clostridiales	Lachnospiraceae	Lachnoclostridium 5	0.904837	0.933715		0,00E+00			-	0,00E+00			-	0,00E+00			-	0
Bacteria	Firmicutes	Clostridia	Clostridiales	Lachnospiraceae	Lachnospiraceae ND3007 group	0.904837	0.933715		0			-	0			-	0			-	0,00E+00
Bacteria	Firmicutes	Clostridia	Clostridiales	Lachnospiraceae	Lachnospiraceae UCG-004	0.904837	0.933715		0			-	0,00E+00			-	0,00E+00			-	0
Bacteria	Firmicutes	Clostridia	Clostridiales	Lachnospiraceae	Tyzzerella 3	0.904837	0.933715		2,85E-05			Increase	9,11E-05			Increase	6,62E-05			Decrease	6,62E-05
Bacteria	Firmicutes	Clostridia	Clostridiales	Lachnospiraceae	Unassigned	0.904837	0.933715		1,94E-04			Decrease	2,17987E-05			Decrease	1,4E-05			Decrease	1,4E-05
Bacteria	Firmicutes	Clostridia	Clostridiales	Lachnospiraceae	[Ruminococcus] gnavus group	0.904837	0.933715		0.0112755			Decrease	0.00755774			Decrease	0.00573			Decrease	0.00573
Bacteria	Firmicutes	Clostridia	Clostridiales	Lachnospiraceae	[Ruminococcus] torques group	0.904837	0.933715		0			-	0			-	0,00E+00			-	0
Bacteria	Firmicutes	Clostridia	Clostridiales	Peptostreptococcaceae	Clostridioides	0.904837	0.933715		0.000730242			Increase	0.00401202			Increase	2,93E-03			Decrease	2,93E-03
Bacteria	Firmicutes	Clostridia	Clostridiales	Peptostreptococcaceae	Terrisporobacter	0.904837	0.933715		0,00E+00			-	0			-	0,00E+00			-	0
Bacteria	Firmicutes	Clostridia	Clostridiales	Ruminococcaceae	Butyricicoccus	0.904837	0.933715		0			-	0,00E+00			-	0			-	0,00E+00
Bacteria	Firmicutes	Clostridia	Clostridiales	Ruminococcaceae	Flavonifractor	0.904837	0.933715		0			-	0			-	0			-	0,00E+00
Bacteria	Firmicutes	Clostridia	Clostridiales	Ruminococcaceae	Ruminiclostridium 9	0.904837	0.933715		0,00E+00			-	0,00E+00			-	0,00E+00			-	0
Bacteria	Firmicutes	Clostridia	Clostridiales	Ruminococcaceae	Ruminococcus 1	0.904837	0.933715		0,00E+00			-	0,00E+00			-	0,00E+00			-	0,00E+00
Bacteria	Firmicutes	Clostridia	Clostridiales	Ruminococcaceae	Ruminococcus 2	0.904837	0.933715		0			-	0			-	0,00E+00			-	0
Bacteria	Firmicutes	Erysipelotrichia	Erysipelotrichales	Erysipelotrichaceae	Coprobacillus	0.904837	0.933715		0			-	0			-	0			-	0
Bacteria	Firmicutes	Erysipelotrichia	Erysipelotrichales	Erysipelotrichaceae	Erysipelatoclostridium	0.904837	0.933715		0,00E+00			-	0,00E+00			-	0			-	0,00E+00
Bacteria	Firmicutes	Erysipelotrichia	Erysipelotrichales	Erysipelotrichaceae	Erysipelotrichaceae UCG-003	0.904837	0.933715		0			-	0			-	0			-	0
Bacteria	Firmicutes	Negativicutes	Selenomonadales	Veillonellaceae	Anaeroglobus	0.904837	0.933715		0,00E+00			-	0			-	0			-	0
Bacteria	Firmicutes	Negativicutes	Selenomonadales	Veillonellaceae	Dialister	0.904837	0.933715		1,16E-05			Decrease	0			Increase	4,39E-05			Increase	4,39E-05
Bacteria	Proteobacteria	Gammaproteobacteria	Enterobacteriales	Enterobacteriaceae	Pantoea	0.904837	0.933715		0,00E+00			-	0			Increase	1,03E-02			Increase	0.010336
Bacteria	Proteobacteria	Gammaproteobacteria	Enterobacteriales	Enterobacteriaceae	Serratia	0.904837	0.933715		2,19E-04			Decrease	5,47345E-05			Decrease	0			Decrease	0
Bacteria	Firmicutes	Clostridia	Clostridiales	Lachnospiraceae	Anaerosporobacter	1	1		0.000111846			Decrease	0,00E+00			Decrease	0,00E+00			-	0,00E+00
Bacteria	Firmicutes	Clostridia	Clostridiales	Lachnospiraceae	uncultured	1	1		3,94E-04			Decrease	0			Decrease	0			-	0
Bacteria	Firmicutes	Negativicutes	Selenomonadales	Veillonellaceae	Veillonella	1	1		0.118477			Decrease	0.077257			Decrease	0.113839			Increase	0.113839
